# Supplementary material for: In Silico Screening Identification of Fatty Acids and Fatty Acid Derivatives with Antiseizure Activity: In Vitro and In Vivo Validation
Source: Pharmaceutics. 2024 Jul 27;16(8):996. doi: 10.3390/pharmaceutics16080996 (PMC11357650; doi:10.3390/pharmaceutics16080996)
Supplement: Supplementary file 1 [file pharmaceutics-16-00996-s001.zip]

Archive with 7 entries (7 files):
- Figure S1 (1).png
- Figure S2_Vrev.png
- Figure S3_Vrev.png
- Figure S4_Vrev.png
- Table S1_Vrev.xlsx
- Table S2 (1).xlsx
- Table S3_Vrev.xlsx
