# Supplementary material for: In Silico Screening Identification of Fatty Acids and Fatty Acid Derivatives with Antiseizure Activity: In Vitro and In Vivo Validation
Source: Pharmaceutics. 2024 Jul 27;16(8):996. doi: 10.3390/pharmaceutics16080996 (PMC11357650; doi:10.3390/pharmaceutics16080996)
Supplement: Supplementary file 1 [file pharmaceutics-16-00996-s001.zip › Table S1_Vrev.xlsx]

## Sheet: Hoja 1
SMILES	Class	Compound name
FC(F)(F)c1cccc(-c2nc(-c3ccccc3)c[nH]2)c1	ACTIVE	5-phenyl-2-[3-(trifluoromethyl)phenyl]-1H-imidazole
CN1CCCc2cc(NC(=O)c3ccc(-c4ccc(Cl)cc4)o3)ccc21	ACTIVE	5-(4-chlorophenyl)-N-(1-methyl-3,4-dihydro-2H-quinolin-6-yl)furan-2-carboxamide
CN(C)c1cccc2c(S(=O)(=O)NCCCCCC3(c4cccc(Cl)c4)NC(=O)NC3=O)cccc12	ACTIVE	N-[5-[4-(3-chlorophenyl)-2,5-dioxoimidazolidin-4-yl]pentyl]-5-(dimethylamino)naphthalene-1-sulfonamide
CCCCCCCC(O)(C(N)=O)c1cccc(Cl)c1	ACTIVE	2-(3-chlorophenyl)-2-hydroxynonanamide
CCCCCCCC(CC=CCCC(=O)NCCc1ccccc1)OC	ACTIVE	7-methoxy-N-(2-phenylethyl)tetradec-4-enamide
CCCCCCCC(CC=CCCC(=O)NCCc1c[nH]c2ccccc12)OC	ACTIVE	N-[2-(1H-indol-3-yl)ethyl]-7-methoxytetradec-4-enamide
Cc1cccc(NC(=O)c2ccc(-c3ccc(OC(F)(F)F)cc3)o2)c1	ACTIVE	N-(3-methylphenyl)-5-[4-(trifluoromethoxy)phenyl]furan-2-carboxamide
Cc1cccc(NC(=O)c2ccc(-c3ccc(Cl)cc3)o2)c1	ACTIVE	5-(4-chlorophenyl)-N-(3-methylphenyl)furan-2-carboxamide
Cc1cccc(NC(=O)c2ccc(-c3ccc(C#N)cc3)o2)c1	ACTIVE	5-(4-cyanophenyl)-N-(3-methylphenyl)furan-2-carboxamide
Cc1cccc(N=C(N)c2ccc(-c3ccc(Cl)cc3)o2)c1	ACTIVE	5-(4-chlorophenyl)-N'-(3-methylphenyl)furan-2-carboximidamide
Cc1cccc(N=C(NC#N)c2ccc(-c3ccc(Cl)cc3)o2)c1	ACTIVE	5-(4-chlorophenyl)-N-cyano-N'-(3-methylphenyl)furan-2-carboximidamide
Cc1cc(C)cc(NC(=O)c2cncc(-c3ccc(OC(F)(F)F)cc3)n2)c1	ACTIVE	N-(3,5-dimethylphenyl)-6-[4-(trifluoromethoxy)phenyl]pyrazine-2-carboxamide
CC1(c2ccccc2)CC(=O)N(CN2CCN(c3ccc(Cl)c(Cl)c3)CC2)C1=O	ACTIVE	1-[[4-(3,4-dichlorophenyl)piperazin-1-yl]methyl]-3-methyl-3-phenylpyrrolidine-2,5-dione
O=[N+]([O-])c1ccc(-c2nc(-c3ccccc3)c[nH]2)cc1	ACTIVE	2-(4-nitrophenyl)-5-phenyl-1H-imidazole
NC1=NC23C(C4N=C(N)N2CC(OS(=O)(=O)O)(CC2C(CO)CON2C4=O)C3(O)O)N1COC(O)=NO	ACTIVE	14,17-diamino-19,19-dihydroxy-6-(hydroxymethyl)-10-oxo-3-sulfooxy-8-oxa-1,9,13,15,18-pentazapentacyclo[9.5.2.13,16.05,9.012,16]nonadeca-14,17-dien-13-yl]methyl N-hydroxycarbamate
N=c1[nH]c2ccc(OC(F)(F)F)cc2s1	ACTIVE	6-(trifluoromethoxy)-1,3-benzothiazol-2-amine
N=C(NCCCCc1ccccc1)NC(=O)c1cccs1	ACTIVE	N-[N'-(4-phenylbutyl)carbamimidoyl]thiophene-2-carboxamide
N=C(NCCCCc1ccccc1)NC(=O)c1cccc2ccccc12	ACTIVE	N-[N'-(4-phenylbutyl)carbamimidoyl]naphthalene-1-carboxamide
N=C(Nc1ccc2c3c(cccc13)CC2)Nc1ccc2c3c(cccc13)CC2	ACTIVE	1,2-bis(1,2-dihydroacenaphthylen-5-yl)guanidine
N=C(NCCCCc1ccccc1)NC(=O)c1ccc(Cl)cc1	ACTIVE	4-chloro-N-[N'-(4-phenylbutyl)carbamimidoyl]benzamide
N=C(NCCCCc1ccccc1)NC(=O)c1cc(Cl)ccc1Cl	ACTIVE	2,5-dichloro-N-[N'-(4-phenylbutyl)carbamimidoyl]benzamide
O=C1NCCN1CCOc1nn(-c2ccccc2F)c2ccc(F)cc12	ACTIVE	1-[2-[5-fluoro-1-(2-fluorophenyl)indazol-3-yl]oxyethyl]imidazolidin-2-one
O=C(NCc1ccc(OC(F)(F)F)cc1)c1c2ccccc2c(O)n1CCc1ccccn1	ACTIVE	3-oxo-2-(2-pyridin-2-ylethyl)-N-[[4-(trifluoromethoxy)phenyl]methyl]-1H-isoindole-1-carboxamide
O=C(NCc1cccnc1N1CCOCC1)c1cncc(-c2ccc(OC(F)(F)F)cc2)n1	ACTIVE	N-[(2-morpholin-4-ylpyridin-3-yl)methyl]-6-[4-(trifluoromethoxy)phenyl]pyrazine-2-carboxamide
O=C(NCc1cccnc1Cl)c1cncc(-c2ccc(OC(F)(F)F)cc2)n1	ACTIVE	N-[(2-chloropyridin-3-yl)methyl]-6-[4-(trifluoromethoxy)phenyl]pyrazine-2-carboxamide
O=C(NCc1cccnc1OCC(F)(F)F)c1cncc(-c2ccc(Cl)cc2)c1	ACTIVE	5-(4-chlorophenyl)-N-[[2-(2,2,2-trifluoroethoxy)pyridin-3-yl]methyl]pyridine-3-carboxamide
FC(F)(F)c1cccc(-c2c[nH]c(-c3ccccc3)n2)c1	ACTIVE	2-phenyl-5-[3-(trifluoromethyl)phenyl]-1H-imidazole
FC(F)(F)c1cccc(-c2c[nH]c(-c3cccc(C(F)(F)F)c3)n2)c1	ACTIVE	2,5-bis[3-(trifluoromethyl)phenyl]-1H-imidazole
FC(F)(F)c1ccc(-c2c[nH]c(-c3ccccc3)n2)cc1	ACTIVE	2-phenyl-5-[4-(trifluoromethyl)phenyl]-1H-imidazole
O=C(CN1CCN(c2cccc3c2cnn3-c2ccccc2F)C1=O)N1CCC(F)C1	ACTIVE	1-[1-(2-fluorophenyl)indazol-4-yl]-3-[2-(3-fluoropyrrolidin-1-yl)-2-oxoethyl]imidazolidin-2-one
COc1cccc2[nH]cc(CCN=C(N)NC(=O)c3ccc(C)cc3)c12	ACTIVE	N-[N'-[2-(4-methoxy-1H-indol-3-yl)ethyl]carbamimidoyl]-4-methylbenzamide
COc1ccc2[nH]cc(CCN=C(N)NC(=O)c3ccc(C)cc3)c2c1	ACTIVE	N-[N'-[2-(5-methoxy-1H-indol-3-yl)ethyl]carbamimidoyl]-4-methylbenzamide
COc1ccc(N=C(N)Nc2ccc3c4c(cccc24)CC3)c2ccccc12	ACTIVE	2-(1,2-dihydroacenaphthylen-5-yl)-1-(4-methoxynaphthalen-1-yl)guanidine
COc1ccc(C(=O)N=C(N)NCCCCc2ccccc2)cc1	ACTIVE	4-methoxy-N-[N'-(4-phenylbutyl)carbamimidoyl]benzamide
COc1cc(NC(=O)c2ccc(-c3ccc(Cl)cc3)o2)cc(OC)c1	ACTIVE	5-(4-chlorophenyl)-N-(3,5-dimethoxyphenyl)furan-2-carboxamide
COc1cc(NC(=O)c2cncc(-c3ccc(Cl)cc3)n2)cc(OC)c1	ACTIVE	6-(4-chlorophenyl)-N-(3,5-dimethoxyphenyl)pyrazine-2-carboxamide
COc1cc(NC(=N)NC(=O)c2ccc(C)cc2)cc(OC)C1oc	ACTIVE	N-(4-Methyl-benzoyl)-N''-(3,4,5-trimethoxy-phenyl)-guanidine
COc1cc(C(=O)N=C(N)NCCCCc2ccccc2)cc(OC)c1OC	ACTIVE	3,4,5-trimethoxy-N-[N'-(4-phenylbutyl)carbamimidoyl]benzamide
CNC(=O)c1c[nH]c(=N)c(-c2cc(Cl)cc(Cl)c2Cl)c1	ACTIVE	6-amino-N-methyl-5-(2,3,5-trichlorophenyl)pyridine-3-carboxamide
CN=C(NCCCCc1ccccc1)NC(=O)c1ccc(C)cc1	ACTIVE	4-methyl-N-[N'-methyl-N-(4-phenylbutyl)carbamimidoyl]benzamide
Cc1ccc(C(=O)N=C(N)N(C)Sc2cccc(C)c2)cc1	ACTIVE	4-methyl-N-[N-methyl-N-(3-methylphenyl)sulfanylcarbamimidoyl]benzamide
Cc1ccc(C(=O)N=C(N)N(C)c2cccc(I)c2)cc1	ACTIVE	N-[N-(3-iodophenyl)-N-methylcarbamimidoyl]-4-methylbenzamide
N=C(NCCCCc1ccccc1)NC(=O)c1c(Cl)cccc1Cl	ACTIVE	2,6-dichloro-N-[N'-(4-phenylbutyl)carbamimidoyl]benzamide
N=C(NCCCCc1ccccc1)NC(=O)c1cccc(Cl)c1Cl	ACTIVE	2,3-dichloro-N-[N'-(4-phenylbutyl)carbamimidoyl]benzamide
O=C(NCCc1ccc(Cl)cc1)c1cncc(-c2ccc(Cl)cc2)n1	ACTIVE	6-(4-chlorophenyl)-N-[2-(4-chlorophenyl)ethyl]pyrazine-2-carboxamide
N=C(NCCCCc1ccccc1)NC(=O)c1ccc(Cl)c(Cl)c1	ACTIVE	3,4-dichloro-N-[N'-(4-phenylbutyl)carbamimidoyl]benzamide
O=C(c1ccc(-c2ccc(Cl)cc2)o1)N1CCNCC1	ACTIVE	[5-(4-chlorophenyl)furan-2-yl]-piperazin-1-ylmethanone
O=C(c1ccc(-c2ccc(Cl)cc2)o1)N1CCN(C2CCCCC2)CC1	ACTIVE	[5-(4-chlorophenyl)furan-2-yl]-(4-cyclohexylpiperazin-1-yl)methanone
Clc1ccc(-c2nc(-c3ccccc3)c[nH]2)cc1	ACTIVE	2-(4-chlorophenyl)-5-phenyl-1H-imidazole
O=C(NCc1cccnc1N1CCCC1)c1cncc(-c2ccc(Cl)cc2)n1	ACTIVE	6-(4-chlorophenyl)-N-[(2-pyrrolidin-1-ylpyridin-3-yl)methyl]pyrazine-2-carboxamide
O=C(NCc1cccnc1N1CCOCC1)c1cncc(-c2ccc(Cl)cc2)c1	ACTIVE	5-(4-chlorophenyl)-N-[(2-morpholin-4-ylpyridin-3-yl)methyl]pyridine-3-carboxamide
O=C(NCc1cccnc1N1CCCCC1)c1cncc(-c2ccc(Cl)cc2)c1	ACTIVE	5-(4-chlorophenyl)-N-[(2-piperidin-1-ylpyridin-3-yl)methyl]pyridine-3-carboxamide
O=C(NCc1ccccc1N1CCOCC1)c1cncc(-c2ccc(Cl)cc2)c1	ACTIVE	5-(4-chlorophenyl)-N-[(2-morpholin-4-ylphenyl)methyl]pyridine-3-carboxamide
O=C(NCc1ccccc1N1CCCCC1)c1cncc(-c2ccc(Cl)cc2)c1	ACTIVE	5-(4-chlorophenyl)-N-[(2-piperidin-1-ylphenyl)methyl]pyridine-3-carboxamide
O=C(NCc1ccccc1Cl)c1cncc(-c2ccc(Cl)cc2)c1	ACTIVE	5-(4-chlorophenyl)-N-[(2-chlorophenyl)methyl]pyridine-3-carboxamide
O=C(NCc1ccccc1)c1cncc(-c2ccc(Cl)cc2)c1	ACTIVE	N-benzyl-5-(4-chlorophenyl)pyridine-3-carboxamide
CCOc1ncccc1CNC(=O)c1cncc(-c2ccc(Cl)cc2)c1	ACTIVE	5-(4-chlorophenyl)-N-[(2-ethoxypyridin-3-yl)methyl]pyridine-3-carboxamide
CCOc1ccc(-c2cncc(C(=O)NCc3ccccc3C)n2)cc1	ACTIVE	6-(4-ethoxyphenyl)-N-[(2-methylphenyl)methyl]pyrazine-2-carboxamide
CCOc1ccc(-c2cncc(C(=O)Nc3cccc(C)c3)n2)cc1	ACTIVE	6-(4-ethoxyphenyl)-N-(3-methylphenyl)pyrazine-2-carboxamide
CCOc1ccc(-c2cncc(C(=O)Nc3cc(C)cc(C)c3)n2)cc1	ACTIVE	N-(3,5-dimethylphenyl)-6-(4-ethoxyphenyl)pyrazine-2-carboxamide
CCOc1ccc(C(=O)N=C(N)NCCCCc2ccccc2)cc1	ACTIVE	4-ethoxy-N-[N'-(4-phenylbutyl)carbamimidoyl]benzamide
CCCCOc1ccc(C(=O)N=C(N)NCCCCc2ccccc2)cc1	ACTIVE	4-butoxy-N-[N'-(4-phenylbutyl)carbamimidoyl]benzamide
CCCCNc1ccc(C(=O)OCCN(C)C)cc1	ACTIVE	-(dimethylamino)ethyl 4-(butylamino)benzoate
CCCCCNC1C=CN(Cc2ccccc2)c2cc(I)ccc21	ACTIVE	1-benzyl-7-iodo-N-pentyl-4H-quinolin-4-amine
CCCCCCCCCCC1N=C(N)NC2(CCCO2)C1C(=O)O	ACTIVE	9-amino-7-decyl-1-oxa-8,10-diazaspiro[4.5]dec-8-ene-6-carboxylic acid
CCCCCCCCCCC1CC2(CCCO2)N=C(N)N1	ACTIVE	7-decyl-1-oxa-8,10-diazaspiro[4.5]dec-8-en-9-amine
CCCCCN=C1C=CC(Cc2ccccc2)c2cc(Cl)ccc21	ACTIVE	1-benzyl-7-chloro-N-pentyl-4H-quinolin-4-amine
Cc1nocc1C(=O)N=c1ccc(-c2ccccc2OC(F)(F)F)c(N)[nH]1	ACTIVE	N-[6-amino-5-[2-(trifluoromethoxy)phenyl]pyridin-2-yl]-3-methyl-1,2-oxazole-4-carboxamide
Cc1ccccc1CNC(=O)c1cncc(-c2ccc(OC(F)(F)F)cc2)n1	ACTIVE	N-[(2-methylphenyl)methyl]-6-[4-(trifluoromethoxy)phenyl]pyrazine-2-carboxamide
Cc1ccccc1CNC(=O)c1cncc(-c2ccc(C#N)cc2)n1	ACTIVE	N-(2-Methylbenzyl)-6-(4-cyanophenyl)-pyrazine-2-carboxamide
Cc1ccccc1CNC(=O)c1cncc(-c2ccc(Cl)cc2)c1	ACTIVE	5-(4-chlorophenyl)-N-[(2-methylphenyl)methyl]pyridine-3-carboxamide
Cc1ccccc1C(=O)N=C(N)NCCCCc1ccccc1	ACTIVE	2-methyl-N-[N'-(4-phenylbutyl)carbamimidoyl]benzamide
Cc1cccc(NC(=O)c2cncc(-c3ccc(OC(F)(F)F)cc3)n2)c1	ACTIVE	N-(3-methylphenyl)-6-[4-(trifluoromethoxy)phenyl]pyrazine-2-carboxamide
Cc1cccc(NC(=O)c2cncc(-c3ccc(Cl)cc3)n2)c1	ACTIVE	6-(4-chlorophenyl)-N-(3-methylphenyl)pyrazine-2-carboxamide
Cc1ccc(C(=O)N=C(N)NCCOc2ccccc2)cc1	ACTIVE	4-methyl-N-[N'-(2-phenoxyethyl)carbamimidoyl]benzamide
Cc1ccc(C(=O)N=C(N)NCCCOc2ccccc2)cc1	ACTIVE	4-methyl-N-[N'-(3-phenoxypropyl)carbamimidoyl]benzamide
Cc1ccc(C(=O)N=C(N)NCCCCCc2ccccc2)cc1	ACTIVE	4-methyl-N-[N'-(5-phenylpentyl)carbamimidoyl]benzamide
Cc1ccc(C(=O)N=C(N)NCCCCc2ccccc2)cc1	ACTIVE	4-methyl-N-[N'-(4-phenylbutyl)carbamimidoyl]benzamide
Cc1ccc(C(=O)N=C(N)NCCCc2ccccc2)cc1	ACTIVE	4-methyl-N-[N'-(3-phenylpropyl)carbamimidoyl]benzamide
Cc1ccc(C(=O)N=C(N)NCCc2cccs2)cc1	ACTIVE	4-methyl-N-[N'-(2-thiophen-2-ylethyl)carbamimidoyl]benzamide
Cc1ccc(C(=O)N=C(N)NCCc2ccccc2)cc1	ACTIVE	4-methyl-N-[N'-(2-phenylethyl)carbamimidoyl]benzamide
Cc1ccc(C(=O)N=C(N)NCc2ccccc2)cc1	ACTIVE	N-(N'-benzylcarbamimidoyl)-4-methylbenzamide
Cc1ccc(C(=O)N=C(N)NCc2cccc3ccccc23)cc1	ACTIVE	4-methyl-N-[N'-(naphthalen-1-ylmethyl)carbamimidoyl]benzamide
Cc1ccc(C(=O)N=C(N)Nc2cccc3ccccc23)cc1	ACTIVE	4-methyl-N-(N'-naphthalen-1-ylcarbamimidoyl)benzamide
Cc1ccc(C(=O)N=C(N)NCCSCc2ccccc2)cc1	ACTIVE	N-[N'-(2-benzylsulfanylethyl)carbamimidoyl]-4-methylbenzamide
Cc1ccc(C(=O)N=C(N)NCCc2ccc(Cl)cc2)cc1	ACTIVE	N-[N'-[2-(4-chlorophenyl)ethyl]carbamimidoyl]-4-methylbenzamide
Cc1ccc(C(=O)N=C(N)N2CCc3ccccc32)cc1	ACTIVE	N-(2,3-dihydroindole-1-carboximidoyl)-4-methylbenzamide
Cc1cc(C)cc(NC(=O)c2cncc(-c3ccc(Cl)cc3)n2)c1	ACTIVE	6-(4-chlorophenyl)-N-(3,5-dimethylphenyl)pyrazine-2-carboxamide
Cc1cc(C)cc(NC(=O)c2cncc(-c3ccc(C#N)cc3)n2)c1	ACTIVE	6-(4-cyanophenyl)-N-(3,5-dimethylphenyl)pyrazine-2-carboxamide
Cc1cccc(C)c1OCC(C)N	ACTIVE	1-(2,6-dimethylphenoxy)propan-2-amine
CC(C)Oc1cccc(NC(=O)c2cncc(-c3ccc(C#N)cc3)n2)c1	ACTIVE	6-(4-cyanophenyl)-N-(3-propan-2-yloxyphenyl)pyrazine-2-carboxamide
Cc1ccc(C(=O)N=C(N)Nc2ccc(OC(C)C)cc2)cc1	ACTIVE	4-methyl-N-[N'-(4-propan-2-yloxyphenyl)carbamimidoyl]benzamide
Cc1ccc(C(=O)N=C(N)Nc2ccccc2C(C)C)cc1	ACTIVE	4-methyl-N-[N'-(2-propan-2-ylphenyl)carbamimidoyl]benzamide
Cc1ccc(C(=O)N=C(N)Nc2ccc(C(C)C)cc2)cc1	ACTIVE	N-(4-Isopropyl-phenyl)-N''-(4-methyl-benzoyl)-guanidine
CC(C)(C)c1ccc(-c2ccc(C(=O)N3CCN(C4CCCCC4)CC3)o2)cc1	ACTIVE	[5-(4-tert-butylphenyl)furan-2-yl]-(4-cyclohexylpiperazin-1-yl)methanone
CC(=O)N=c1ccc(-c2cc(Cl)cc(Cl)c2Cl)c(N)[nH]1	ACTIVE	N-[6-amino-5-(2,3,5-trichlorophenyl)pyridin-2-yl]acetamide
CC(c1cccc2c1CNCC2)n1c(=O)oc2cc(S(=O)(=O)N=c3[nH]cns3)ccc21	ACTIVE	-oxo-3-[1-(1,2,3,4-tetrahydroisoquinolin-8-yl)ethyl]-N-(1,2,4-thiadiazol-5-yl)-1,3-benzoxazole-6-sulfonamide
O=[N+]([O-])c1ccc(-c2nc(-c3cccc(C(F)(F)F)c3)c[nH]2)cc1	ACTIVE	2-(4-nitrophenyl)-5-[3-(trifluoromethyl)phenyl]-1H-imidazole
Brc1c(NC2=NCCN2)ccc2nccnc12	INACTIVE	5-bromo-N-(4,5-dihydro-1H-imidazol-2-yl)quinoxalin-6-amine
Brc1ccccc1	INACTIVE	bromobenzene
C#CC1(O)CCC2C3C(C)C=C4CC(=O)CCC4C3CCC21C	INACTIVE	(7R,8R,9S,13S,14S,17R)-17-ethynyl-17-hydroxy-7,13-dimethyl-1,2,4,6,7,8,9,11,12,14,15,16-dodecahydrocyclopenta[a]phenanthren-3-one
C#CC1(O)CCC2C3CC=C4CC(=O)CCC4(C)C3CCC21C	INACTIVE	(8R,9S,10R,13S,14S,17R)-17-ethynyl-17-hydroxy-10,13-dimethyl-2,6,7,8,9,11,12,14,15,16-decahydro-1H-cyclopenta[a]phenanthren-3-one
C#CC1(O)CCC2C3CC=C4CC(=O)CCC4C3CCC21CC	INACTIVE	(8R,9S,10R,13S,14S)-13-ethyl-17-ethynyl-17-hydroxy-1,2,6,7,8,9,10,11,12,14,15,16-dodecahydrocyclopenta[a]phenanthren-3-one
C#CC1(OC(C)=O)CCC2C3CC=C4CC(=O)CCC4C3CCC21C	INACTIVE	[(8R,9S,10R,13S,14S,17R)-17-ethynyl-13-methyl-3-oxo-1,2,6,7,8,9,10,11,12,14,15,16-dodecahydrocyclopenta[a]phenanthren-17-yl] acetate
C#CC1(OC(C)=O)CCC2C3CCC4=CC(OC(C)=O)CCC4C3CCC21C	INACTIVE	[(3S,8R,9S,10R,13S,14S,17R)-17-acetyloxy-17-ethynyl-13-methyl-2,3,6,7,8,9,10,11,12,14,15,16-dodecahydro-1H-cyclopenta[a]phenanthren-3-yl] acetate
C#CCN(C)C(C)Cc1ccccc1	INACTIVE	(2R)-N-methyl-1-phenyl-N-prop-2-ynylpropan-2-amine
CC=CC(=O)N(CC)c1ccccc1C	INACTIVE	(E)-N-ethyl-N-(2-methylphenyl)but-2-enamide
C1CCN2CC3CC(CN4CCCCC34)C2C1	INACTIVE	(1R,2S,9R,10R)-7,15-diazatetracyclo[7.7.1.02,7.010,15]heptadecane
C=C(C)C1(O)OC(=O)C=C1OC	INACTIVE	5-hydroxy-4-methoxy-5-prop-1-en-2-ylfuran-2-one
C=C(C)C1C2OC(=O)C1C1(O)CC3OC34C(=O)OC2C14C	INACTIVE	(1R,3R,5S,8S,9R,12S,13R,14R)-1-hydroxy-13-methyl-14-prop-1-en-2-yl-4,7,10-trioxapentacyclo[6.4.1.19,12.03,5.05,13]tetradecane-6,11-dione
C=C(C)C1Cc2c(ccc3c2OC2COc4cc(OC)c(OC)cc4C2C3=O)O1	INACTIVE	(1S,6R,13S)-16,17-dimethoxy-6-prop-1-en-2-yl-2,7,20-trioxapentacyclo[11.8.0.03,11.04,8.014,19]henicosa-3(11),4(8),9,14,16,18-hexaen-12-one
C=C(CC)C(=O)c1ccc(OCC(=O)O)c(Cl)c1Cl	INACTIVE	2-[2,3-dichloro-4-(2-methylidenebutanoyl)phenoxy]acetic acid
C=C1C(=CC=C2CCCC3(C)C2CCC3C(C)CCCC(C)C)CC(O)CC1O	INACTIVE	(1R,3S,5Z)-5-[(2E)-2-[(1R,3aS,7aR)-7a-methyl-1-[(2R)-6-methylheptan-2-yl]-2,3,3a,5,6,7-hexahydro-1H-inden-4-ylidene]ethylidene]-4-methylidenecyclohexane-1,3-diol
C=C1C(=O)OC2C1CCC(C)=CCCC1(C)OC21	INACTIVE	(1S,2S,4R,11S)-4,8-dimethyl-12-methylidene-3,14-dioxatricyclo[9.3.0.02,4]tetradec-7-en-13-one
C=C1C2CCC3C4(C)CC(OC5OC(CO)C(OS(=O)(=O)O)C(OS(=O)(=O)O)C5OC(=O)CC(C)C)CC(C(=O)O)C4CCC3(C2)C1O	INACTIVE	dipotassium;[(2R,3R,4R,5R,6R)-2-[[(1R,4R,5R,7R,9R,13R,15R)-5-carboxy-15-hydroxy-9-methyl-14-methylidene-7-tetracyclo[11.2.1.01,10.04,9]hexadecanyl]oxy]-6-(hydroxymethyl)-3-(3-methylbutanoyloxy)-5-sulfonatooxyoxan-4-yl] sulfate
C=C1CCC(O)CC1=CC=C1CCCC2(C)C1CCC2C(C)C=CC(C)C(C)C	INACTIVE	(1S,3Z)-3-[(2E)-2-[(1R,3aS,7aR)-1-[(E,2R,5R)-5,6-dimethylhept-3-en-2-yl]-7a-methyl-2,3,3a,5,6,7-hexahydro-1H-inden-4-ylidene]ethylidene]-4-methylidenecyclohexan-1-ol
C=C1CCC(O)CC1=CC=C1CCCC2(C)C1CCC2C(C)CCCC(C)C	INACTIVE	(1S,3Z)-3-[(2E)-2-[(1R,3aS,7aR)-7a-methyl-1-[(2R)-6-methylheptan-2-yl]-2,3,3a,5,6,7-hexahydro-1H-inden-4-ylidene]ethylidene]-4-methylidenecyclohexan-1-ol
C=CCC1(C(C)CCC)C(=O)NC(=O)NC1=O	INACTIVE	5-pentan-2-yl-5-prop-2-enyl-1,3-diazinane-2,4,6-trione
C=CCC1=CC(C)CC(C)CC(OC)C2OC(O)(C(=O)C(=O)N3CCCCC3C(=O)OC(C(C)=CC3CCC(O)C(OC)C3)C(C)C(O)CC1=O)C(C)CC2OC	INACTIVE	(1R,9S,12S,13R,14S,17R,18E,21S,23S,24R,25S,27R)-1,14-dihydroxy-12-[(E)-1-[(1R,3R,4R)-4-hydroxy-3-methoxycyclohexyl]prop-1-en-2-yl]-23,25-dimethoxy-13,19,21,27-tetramethyl-17-prop-2-enyl-11,28-dioxa-4-azatricyclo[22.3.1.04,9]octacos-18-ene-2,3,10,16-tetrone
C=CCN1CCC23c4c5ccc(O)c4OC2C(=NN=C2CCC4(O)C6Cc7ccc(O)c8c7C4(CCN6CC=C)C2O8)CCC3(O)C1C5	INACTIVE	(4R,4aS,7E,7aR,12bS)-7-[(E)-[(4R,4aS,7aR,12bS)-4a,9-dihydroxy-3-prop-2-enyl-2,4,5,6,7a,13-hexahydro-1H-4,12-methanobenzofuro[3,2-e]isoquinolin-7-ylidene]hydrazinylidene]-3-prop-2-enyl-2,4,5,6,7a,13-hexahydro-1H-4,12-methanobenzofuro[3,2-e]isoquinoline-4a,9-diol
C=CCN1CCC23c4c5ccc(O)c4OC2C(=O)CCC3(O)C1C5	INACTIVE	(4R,4aS,7aR,12bS)-4a,9-dihydroxy-3-prop-2-enyl-2,4,5,6,7a,13-hexahydro-1H-4,12-methanobenzofuro[3,2-e]isoquinolin-7-one
C=CCc1ccc(O)c(OC)c1	INACTIVE	2-methoxy-4-prop-2-enylphenol
C=CCc1ccc2c(c1)OCO2	INACTIVE	5-prop-2-enyl-1,3-benzodioxole
CC(C=CC1=C(C)CCCC1(C)C)=CC=CC(C)=CC(=O)O	INACTIVE	(2Z,4E,6E,8E)-3,7-dimethyl-9-(2,6,6-trimethylcyclohexen-1-yl)nona-2,4,6,8-tetraenoic acid
CC(=Cc1ccccc1)C=C1SC(=S)N(CC(=O)O)C1=O	INACTIVE	2-[(5Z)-5-[(E)-2-methyl-3-phenylprop-2-enylidene]-4-oxo-2-sulfanylidene-1,3-thiazolidin-3-yl]acetic acid
CC(=O)C1(O)CCC2C3CC(C)=C4CC(=O)C=CC4(C)C3(F)C(O)CC21C	INACTIVE	(6S,8S,9R,10S,11S,13S,14S,17R)-17-acetyl-9-fluoro-11,17-dihydroxy-6,10,13-trimethyl-6,7,8,11,12,14,15,16-octahydrocyclopenta[a]phenanthren-3-one
CC(=O)C1(O)CCC2C3CC(C)=C4CC(=O)CCC4(C)C3CCC21C	INACTIVE	(6S,8R,9S,10R,13S,14S,17R)-17-acetyl-17-hydroxy-6,10,13-trimethyl-2,6,7,8,9,11,12,14,15,16-decahydro-1H-cyclopenta[a]phenanthren-3-one
CC(=O)C1(O)CCC2C3CC=C4CC(=O)CCC4(C)C3CCC21C	INACTIVE	(8R,9S,10R,13S,14S,17R)-17-acetyl-17-hydroxy-10,13-dimethyl-2,6,7,8,9,11,12,14,15,16-decahydro-1H-cyclopenta[a]phenanthren-3-one
CC(=O)C1(O)C=C(OC2CC(N)C(O)C(C)O2)c2c(c(O)c3c(O)c4ccccc4c(O)c3c2O)C1	INACTIVE	(7S,9S)-9-acetyl-7-[(2R,4S,5S,6S)-4-amino-5-hydroxy-6-methyloxan-2-yl]oxy-6,9,11-trihydroxy-8,10-dihydro-7H-tetracene-5,12-dione
CC(=O)C1CCC2C3CC=C4CC(=O)CCC4(C)C3CCC12C	INACTIVE	(8S,9S,10R,13S,14S,17S)-17-acetyl-10,13-dimethyl-1,2,6,7,8,9,11,12,14,15,16,17-dodecahydrocyclopenta[a]phenanthren-3-one
CC(=O)CC(c1ccccc1)c1c(O)c2ccccc2oc1=O	INACTIVE	4-hydroxy-3-(3-oxo-1-phenylbutyl)chromen-2-one
CC(=O)CCCCn1c(=O)c2c(ncn2C)n(C)c1=O	INACTIVE	3,7-dimethyl-1-(5-oxohexyl)purine-2,6-dione
CC(=O)Nc1c(I)c(NC(C)=O)c(I)c(C(=O)O)c1I	INACTIVE	3,5-diacetamido-2,4,6-triiodobenzoic acid
CC(=O)Nc1ccc(O)cc1	INACTIVE	N-(4-hydroxyphenyl)acetamide
CC(=O)Nc1ccc(OCC(O)CNC(C)C)cc1	INACTIVE	N-[4-[2-hydroxy-3-(propan-2-ylamino)propoxy]phenyl]acetamide
CC(=O)Nc1ccc2c(c1)Cc1ccccc1-2	INACTIVE	N-(9H-fluoren-2-yl)acetamide
CC(=O)Nc1cccc(O)c1	INACTIVE	N-(3-hydroxyphenyl)acetamide
CC(=O)N=c1[nH]nc(S(N)(=O)=O)s1	INACTIVE	N-(5-sulfamoyl-1,3,4-thiadiazol-2-yl)acetamide
CC(=O)OC1(C(C)=O)CCC2C3=CC(C)=C4CC(=O)CCC4(C)C3CCC21C	INACTIVE	[(8R,9S,10R,13S,14S,17R)-17-acetyl-6,10,13-trimethyl-3-oxo-2,8,9,11,12,14,15,16-octahydro-1H-cyclopenta[a]phenanthren-17-yl] acetate
CC(=O)OC1(C(C)=O)CCC2C3=CC(Cl)=C4CC(=O)C5CC5C4(C)C3CCC21C	INACTIVE	[(1S,2S,3S,5R,11R,12S,15R,16S)-15-acetyl-9-chloro-2,16-dimethyl-6-oxo-15-pentacyclo[9.7.0.02,8.03,5.012,16]octadeca-7,9-dienyl] acetate
CC(=O)OC1(C(C)=O)CCC2C3=CC(Cl)=C4CC(=O)CCC4(C)C3CCC21C	INACTIVE	[(8R,9S,10R,13S,14S,17R)-17-acetyl-6-chloro-10,13-dimethyl-3-oxo-2,8,9,11,12,14,15,16-octahydro-1H-cyclopenta[a]phenanthren-17-yl] acetate
CC(=O)OC1CC2CCC3C(CCC4(C)C3CC([N+]3(C)CCCCC3)C4OC(C)=O)C2(C)CC1N1CCCCC1	INACTIVE	[(2S,3S,5S,8R,9S,10S,13S,14S,16S,17R)-17-acetyloxy-10,13-dimethyl-16-(1-methylpiperidin-1-ium-1-yl)-2-piperidin-1-yl-2,3,4,5,6,7,8,9,11,12,14,15,16,17-tetradecahydro-1H-cyclopenta[a]phenanthren-3-yl] acetate;bromide
CC(=O)OCC(=O)C1(O)CCC2C3CC=C4CC(=O)CCC4(C)C3(F)C(O)CC21C	INACTIVE	[2-[(8S,9R,10S,11S,13S,14S,17R)-9-fluoro-11,17-dihydroxy-10,13-dimethyl-3-oxo-1,2,6,7,8,11,12,14,15,16-decahydrocyclopenta[a]phenanthren-17-yl]-2-oxoethyl] acetate
CC(=O)OCC(=O)C1(O)CCC2C3CC=C4CC(=O)CCC4(C)C3C(=O)CC21C	INACTIVE	[2-[(8S,9S,10R,13S,14S,17R)-17-hydroxy-10,13-dimethyl-3,11-dioxo-1,2,6,7,8,9,12,14,15,16-decahydrocyclopenta[a]phenanthren-17-yl]-2-oxoethyl] acetate
CC(=O)OCC(=O)C1(OC(C)=O)C(C)CC2C3CC(F)=C4CC(=O)C=CC4(C)C3(F)C(O)CC21C	INACTIVE	[2-[(6S,8S,9R,10S,11S,13S,14S,16S,17R)-17-acetyloxy-6,9-difluoro-11-hydroxy-10,13,16-trimethyl-3-oxo-6,7,8,11,12,14,15,16-octahydrocyclopenta[a]phenanthren-17-yl]-2-oxoethyl] acetate
CC(=O)OCC(=O)C12OC(C)(C)OC1CC1C3CC(F)=C4CC(=O)C=CC4(C)C3(F)C(O)CC12C	INACTIVE	[2-[(1S,2S,4R,8S,9S,11S,12R,13S,19S)-12,19-difluoro-11-hydroxy-6,6,9,13-tetramethyl-16-oxo-5,7-dioxapentacyclo[10.8.0.02,9.04,8.013,18]icosa-14,17-dien-8-yl]-2-oxoethyl] acetate
CC(=O)OCC(CCn1cnc2c[nH]c(=N)nc21)COC(C)=O	INACTIVE	[2-(acetyloxymethyl)-4-(2-aminopurin-9-yl)butyl] acetate
CC(=O)OCC(COC(C)=O)OC(C)=O	INACTIVE	2,3-diacetyloxypropyl acetate
CC(=O)OCC1OC(n2ncc(=O)[nH]c2=O)C(OC(C)=O)C1OC(C)=O	INACTIVE	[(2R,3R,4R,5R)-3,4-diacetyloxy-5-(3,5-dioxo-1,2,4-triazin-2-yl)oxolan-2-yl]methyl acetate
CC(=O)Oc1ccc(C(c2ccc(OC(C)=O)cc2)c2ccccn2)cc1	INACTIVE	[4-[(4-acetyloxyphenyl)-pyridin-2-ylmethyl]phenyl] acetate
CC(=O)Oc1ccccc1C(=O)O	INACTIVE	2-acetyloxybenzoic acid
CC(=O)SC1C=C2CC(=O)CCC2(C)C2CCC3(C)C(CCC34CCC(=O)O4)C12	INACTIVE	S-[(7R,8R,9S,10R,13S,14S,17R)-10,13-dimethyl-3,5'-dioxospiro[2,6,7,8,9,11,12,14,15,16-decahydro-1H-cyclopenta[a]phenanthrene-17,2'-oxolane]-7-yl] ethanethioate
CC(C(=O)N1CCN(c2cccc(C(F)(F)F)c2)CC1)n1c(O)ccc1O	INACTIVE	1-[1-oxo-1-[4-[3-(trifluoromethyl)phenyl]piperazin-1-yl]propan-2-yl]pyrrolidine-2,5-dione
CC(C(=O)O)c1ccc(-c2ccccc2)c(F)c1	INACTIVE	2-(3-fluoro-4-phenylphenyl)propanoic acid
CC(C(=O)O)c1ccc(CC2CCCC2=O)cc1	INACTIVE	2-[4-[(2-oxocyclopentyl)methyl]phenyl]propanoic acid
CC(C(=O)O)c1ccc2oc(-c3ccc(Cl)cc3)nc2c1	INACTIVE	2-[2-(4-chlorophenyl)-1,3-benzoxazol-5-yl]propanoic acid
CC(C(=O)O)c1ccc2oc(-c3ccc(F)cc3)nc2c1	INACTIVE	(2S)-2-[2-(4-fluorophenyl)-1,3-benzoxazol-5-yl]propanoic acid
CC(C(=O)O)c1cccc(C(=O)c2ccccc2)c1	INACTIVE	(2S)-2-(3-benzoylphenyl)propanoic acid
CC(C(=O)O)c1cccc(Oc2ccccc2)c1	INACTIVE	2-(3-phenoxyphenyl)propanoic acid
CC(C(O)(Cn1cncn1)c1ccc(F)cc1F)S(C)(=O)=O	INACTIVE	(2R,3R)-2-(2,4-difluorophenyl)-3-methylsulfonyl-1-(1,2,4-triazol-1-yl)butan-2-ol
CC(C)(C#N)c1cc(Cn2cncn2)cc(C(C)(C)C#N)c1	INACTIVE	2-[3-(2-cyanopropan-2-yl)-5-(1,2,4-triazol-1-ylmethyl)phenyl]-2-methylpropanenitrile
CC(C)(C(=O)O)c1ccc(C(O)CCCN2CCC(C(O)(c3ccccc3)c3ccccc3)CC2)cc1	INACTIVE	2-[4-[1-hydroxy-4-[4-[hydroxy(diphenyl)methyl]piperidin-1-yl]butyl]phenyl]-2-methylpropanoic acid
CC(C)(C(=O)c1cccnc1)c1cccnc1	INACTIVE	2-methyl-1,2-dipyridin-3-ylpropan-1-one
CC(C)(C)NC(=O)C1CCC2C3CCC4NC(=O)C=CC4(C)C3CCC12C	INACTIVE	(1S,3aS,3bS,5aR,9aR,9bS,11aS)-N-tert-butyl-9a,11a-dimethyl-7-oxo-1,2,3,3a,3b,4,5,5a,6,9b,10,11-dodecahydroindeno[5,4-f]quinoline-1-carboxamide
CC(C)(C)NC(=O)C1CN(Cc2cccnc2)CCN1CC(O)CC(Cc1ccccc1)C(=O)NC1c2ccccc2CC1O	INACTIVE	(2S)-1-[(2S,4R)-4-benzyl-2-hydroxy-5-[[(1S,2R)-2-hydroxy-2,3-dihydro-1H-inden-1-yl]amino]-5-oxopentyl]-N-tert-butyl-4-(pyridin-3-ylmethyl)piperazine-2-carboxamide
CC(C)(C)NCC(O)COc1cccc2c1CC(O)C(O)C2	INACTIVE	(2R,3S)-5-[3-(tert-butylamino)-2-hydroxypropoxy]-1,2,3,4-tetrahydronaphthalene-2,3-diol
CC(C)(C)NCC(O)COc1cccc2c1CCCC2=O	INACTIVE	5-[(2R)-3-(tert-butylamino)-2-hydroxypropoxy]-3,4-dihydro-2H-naphthalen-1-one
CC(C)(C)NCC(O)COc1nsnc1N1CCOCC1	INACTIVE	(2S)-1-(tert-butylamino)-3-[(4-morpholin-4-yl-1,2,5-thiadiazol-3-yl)oxy]propan-2-ol
CC(C)(C)NCC(O)c1cc(Cl)c(N)c(Cl)c1	INACTIVE	1-(4-amino-3,5-dichlorophenyl)-2-(tert-butylamino)ethanol
CC(C)(C)NCC(O)c1cc(O)cc(O)c1	INACTIVE	5-[2-(tert-butylamino)-1-hydroxyethyl]benzene-1,3-diol
CC(C)(C)NCC(O)c1ccc(O)c(CO)c1	INACTIVE	4-[2-(tert-butylamino)-1-hydroxyethyl]-2-(hydroxymethyl)phenol
CC(C)(C)c1ccc(S(=O)(=O)C=CC#N)cc1	INACTIVE	(E)-3-(4-tert-butylphenyl)sulfonylprop-2-enenitrile
CC(C)(CO)C(=O)C(O)NCCCO	INACTIVE	2,4-dihydroxy-N-(3-hydroxypropyl)-3,3-dimethylbutanamide
CC(C)(O)C1C2OC(=O)C1C1(O)CC3OC34C(=O)OC2C14C	INACTIVE	(1R,3R,8S,9R,12S,13R,14S)-1-hydroxy-14-(2-hydroxypropan-2-yl)-13-methyl-4,7,10-trioxapentacyclo[6.4.1.19,12.03,5.05,13]tetradecane-6,11-dione;(1R,3R,8S,9R,12S,13R,14R)-1-hydroxy-13-methyl-14-prop-1-en-2-yl-4,7,10-trioxapentacyclo[6.4.1.19,12.03,5.05,13]tetradecane-6,11-dione
CC(C)(O)c1ccccc1CCC(SCC1(CC(=O)O)CC1)c1cccc(C=Cc2ccc3ccc(Cl)cc3n2)c1	INACTIVE	2-[1-[[(1R)-1-[3-[(E)-2-(7-chloroquinolin-2-yl)ethenyl]phenyl]-3-[2-(2-hydroxypropan-2-yl)phenyl]propyl]sulfanylmethyl]cyclopropyl]acetic acid
CC(C)(Oc1ccc(C2CC2(Cl)Cl)cc1)C(=O)O	INACTIVE	2-[4-(2,2-dichlorocyclopropyl)phenoxy]-2-methylpropanoic acid
CC(C)(Oc1ccc(C2CCCc3ccccc32)cc1)C(=O)O	INACTIVE	2-methyl-2-[4-(1,2,3,4-tetrahydronaphthalen-1-yl)phenoxy]propanoic acid
CC(C)(Oc1ccc(CCNC(=O)c2ccc(Cl)cc2)cc1)C(=O)O	INACTIVE	2-[4-[2-[(4-chlorobenzoyl)amino]ethyl]phenoxy]-2-methylpropanoic acid
CC(C)(Oc1ccc(Cl)cc1)C(=O)O	INACTIVE	2-(4-chlorophenoxy)-2-methylpropanoic acid
CC(C)(S)C(N)C(=O)O	INACTIVE	(2S)-2-amino-3-methyl-3-sulfanylbutanoic acid
CC(C)(Sc1cc(C(C)(C)C)c(O)c(C(C)(C)C)c1)Sc1cc(C(C)(C)C)c(O)c(C(C)(C)C)c1	INACTIVE	2,6-ditert-butyl-4-[2-(3,5-ditert-butyl-4-hydroxyphenyl)sulfanylpropan-2-ylsulfanyl]phenol
CC(C)(c1ccc(O)cc1)c1ccc(O)cc1	INACTIVE	4-[2-(4-hydroxyphenyl)propan-2-yl]phenol
CC(C)=CCCC(C)=CCO	INACTIVE	(2E)-3,7-dimethylocta-2,6-dien-1-ol
CC(C)C(=O)Nc1ccc([N+](=O)[O-])c(C(F)(F)F)c1	INACTIVE	2-methyl-N-[4-nitro-3-(trifluoromethyl)phenyl]propanamide
CC(C)C(Br)C(=O)NC(N)=O	INACTIVE	2-bromo-N-carbamoyl-3-methylbutanamide
CC(C)C(N)C(=O)OCCOCn1cnc2c(=O)[nH]c(=N)[nH]c21	INACTIVE	2-[(2-amino-6-oxo-1H-purin-9-yl)methoxy]ethyl (2S)-2-amino-3-methylbutanoate
CC(C)c1c(O)n(-c2ccccc2)c(=O)n1Cc1c(C(=O)O)[nH]c2cc(Cl)cc(Cl)c12	INACTIVE	4,6-Dichloro-3-(5-isopropyl-2,4-dioxo-3-phenyl-imidazolidin-1-ylmethyl)-1H-indole-2-carboxylic acid
CC(C)C1C(=O)N2CCCC2C2(O)OC(NC(=O)C3=CC4c5cccc6[nH]cc(c56)CC4N(C)C3)(C(C)C)C(=O)N12	INACTIVE	(6aR,9R)-N-[(1S,2S,4R,7S)-2-hydroxy-5,8-dioxo-4,7-di(propan-2-yl)-3-oxa-6,9-diazatricyclo[7.3.0.02,6]dodecan-4-yl]-7-methyl-6,6a,8,9-tetrahydro-4H-indolo[4,3-fg]quinoline-9-carboxamide
CC(C)C1CCC(C(=O)NC(Cc2ccccc2)C(=O)O)CC1	INACTIVE	(2R)-3-phenyl-2-[(4-propan-2-ylcyclohexanecarbonyl)amino]propanoic acid
CC(C)CC(N(C)C)C1(c2ccc(Cl)cc2)CCC1	INACTIVE	1-[1-(4-chlorophenyl)cyclobutyl]-N,N,3-trimethylbutan-1-amine
CC(C)CC(NC(=O)C(O)C(N)Cc1ccccc1)C(=O)O	INACTIVE	(2S)-2-[[(2S,3R)-3-amino-2-hydroxy-4-phenylbutanoyl]amino]-4-methylpentanoic acid
CC(C)CC1C(=O)N2CCCC2C2(O)OC(NC(=O)C3=CC4c5cccc6[nH]cc(c56)CC4N(C)C3)(C(C)C)C(=O)N12	INACTIVE	(6aR,9R)-N-[(1S,2S,4R,7S)-2-hydroxy-7-(2-methylpropyl)-5,8-dioxo-4-propan-2-yl-3-oxa-6,9-diazatricyclo[7.3.0.02,6]dodecan-4-yl]-7-methyl-6,6a,8,9-tetrahydro-4H-indolo[4,3-fg]quinoline-9-carboxamide
CC(C)CCCC(C)C1CCC2C3CC=C4CC(O)CCC4(C)C3CCC12C	INACTIVE	(3S,8S,9S,10R,13R,14S,17R)-10,13-dimethyl-17-[(2R)-6-methylheptan-2-yl]-2,3,4,7,8,9,11,12,14,15,16,17-dodecahydro-1H-cyclopenta[a]phenanthren-3-ol
CC(C)CN(CC(O)C(Cc1ccccc1)NC(=O)OC1CCOC1)S(=O)(=O)c1ccc(N)cc1	INACTIVE	[(3S)-oxolan-3-yl] N-[(2S,3R)-4-[(4-aminophenyl)sulfonyl-(2-methylpropyl)amino]-3-hydroxy-1-phenylbutan-2-yl]carbamate
CC(C)CNCCOC(=O)c1ccc(N)cc1	INACTIVE	2-(2-methylpropylamino)ethyl 4-aminobenzoate
CC(C)Cc1ccc(C(C)C(=O)O)cc1	INACTIVE	(2R)-2-[4-(2-methylpropyl)phenyl]propanoic acid
CC(C)Cn1c(=O)n(C)c(=O)c2[nH]cnc21	INACTIVE	1-methyl-3-(2-methylpropyl)-7H-purine-2,6-dione
CC(C)Cn1cnc2c(=N)[nH]c3ccccc3c21	INACTIVE	1-(2-methylpropyl)imidazo[4,5-c]quinolin-4-amine
CC(C)NCC(O)COc1ccc(CC(N)=O)cc1	INACTIVE	2-[4-[2-hydroxy-3-(propan-2-ylamino)propoxy]phenyl]acetamide
CC(C)NCC(O)COc1cccc2[nH]ccc12	INACTIVE	(2S)-1-(1H-indol-4-yloxy)-3-(propan-2-ylamino)propan-2-ol
CC(C)NCC(O)COc1cccc2ccccc12	INACTIVE	(2R)-1-naphthalen-1-yloxy-3-(propan-2-ylamino)propan-2-ol
CC(C)NCC(O)c1ccc(NS(C)(=O)=O)cc1	INACTIVE	N-[4-[1-hydroxy-2-(propan-2-ylamino)ethyl]phenyl]methanesulfonamide
CC(C)NCC(O)c1ccc(O)c(O)c1	INACTIVE	4-[1-hydroxy-2-(propan-2-ylamino)ethyl]benzene-1,2-diol
CC(C)NCC(O)c1ccc([N+](=O)[O-])cc1	INACTIVE	1-(4-nitrophenyl)-2-(propan-2-ylamino)ethanol
CC(C)NCC(O)c1ccccc1Cl	INACTIVE	1-(2-chlorophenyl)-2-(propan-2-ylamino)ethanol
CC(C)NNC(=O)c1ccncc1	INACTIVE	N'-propan-2-ylpyridine-4-carbohydrazide
CC(C)Oc1ccc2c(=O)c(-c3ccccc3)coc2c1	INACTIVE	3-phenyl-7-propan-2-yloxychromen-4-one
CC(C)c1c(C(=O)Nc2ccccc2)c(-c2ccccc2)c(-c2ccc(F)cc2)n1CCC(O)CC(O)CC(=O)O	INACTIVE	(3R,5R)-7-[2-(4-fluorophenyl)-3-phenyl-4-(phenylcarbamoyl)-5-propan-2-ylpyrrol-1-yl]-3,5-dihydroxyheptanoic acid
CC(C)n1c(C=CC(O)CC(O)CC(=O)O)c(-c2ccc(F)cc2)c2ccccc21	INACTIVE	(E)-7-[3-(4-fluorophenyl)-1-propan-2-ylindol-2-yl]-3,5-dihydroxyhept-6-enoic acid
CC(CCC(=O)O)C1CCC2C3C(O)CC4CC(O)CCC4(C)C3CC(O)C12C	INACTIVE	(4R)-4-[(3R,5S,7R,8R,9S,10S,12S,13R,14S,17R)-3,7,12-trihydroxy-10,13-dimethyl-2,3,4,5,6,7,8,9,11,12,14,15,16,17-tetradecahydro-1H-cyclopenta[a]phenanthren-17-yl]pentanoic acid
CC(CCc1ccc(O)cc1)NCCc1ccc(O)c(O)c1	INACTIVE	4-[2-[4-(4-hydroxyphenyl)butan-2-ylamino]ethyl]benzene-1,2-diol
CC(CCc1ccccc1)NCC(O)c1ccc(O)c(C(N)=O)c1	INACTIVE	2-hydroxy-5-[1-hydroxy-2-(4-phenylbutan-2-ylamino)ethyl]benzamide
CC(CO)NC(=O)C1=CC2c3cccc4[nH]cc(c34)CC2N(C)C1	INACTIVE	(6aR,9R)-N-[(2S)-1-hydroxypropan-2-yl]-7-methyl-6,6a,8,9-tetrahydro-4H-indolo[4,3-fg]quinoline-9-carboxamide
CC(COc1ccccc1)N(CCCl)Cc1ccccc1	INACTIVE	N-benzyl-N-(2-chloroethyl)-1-phenoxypropan-2-amine
CC(CS)C(=O)N1CCCC1C(=O)O	INACTIVE	(2S)-1-[(2S)-2-methyl-3-sulfanylpropanoyl]pyrrolidine-2-carboxylic acid
CC(Cc1ccc(O)c(O)c1)(NN)C(=O)O	INACTIVE	(2S)-3-(3,4-dihydroxyphenyl)-2-hydrazinyl-2-methylpropanoic acid;hydrate
CC(Cc1ccccc1)N=c1[nH]cnc2c1ncn2C1OC(CO)C(O)C1O	INACTIVE	(2R,3S,4R,5R)-2-(hydroxymethyl)-5-[6-[[(2R)-1-phenylpropan-2-yl]amino]purin-9-yl]oxolane-3,4-diol
CC(N)(Cc1ccc(O)c(O)c1)C(=O)O	INACTIVE	(2S)-2-amino-3-(3,4-dihydroxyphenyl)-2-methylpropanoic acid
CC(N)(Cc1ccc(O)cc1)C(=O)O	INACTIVE	(2S)-2-amino-3-(4-hydroxyphenyl)-2-methylpropanoic acid
CC(N)C12CC3CC(CC(C3)C1)C2	INACTIVE	1-(1-adamantyl)ethanamine
CC(N)C1CCC(C(=O)N=c2cc[nH]cc2)CC1	INACTIVE	4-[(1R)-1-aminoethyl]-N-pyridin-4-ylcyclohexane-1-carboxamide
CC(NC(C)(C)C)C(=O)c1cccc(Cl)c1	INACTIVE	2-(tert-butylamino)-1-(3-chlorophenyl)propan-1-one
CC(O)(CS(=O)(=O)c1ccc(F)cc1)C(=O)Nc1ccc(C#N)c(C(F)(F)F)c1	INACTIVE	(2R)-N-[4-cyano-3-(trifluoromethyl)phenyl]-3-(4-fluorophenyl)sulfonyl-2-hydroxy-2-methylpropanamide
CC(O)([PH](=O)(=O)O)[PH](=O)(=O)O	INACTIVE	(1-hydroxy-1-phosphonoethyl)phosphonic acid
CC(O)C1C(=O)N2C(C(=O)O)=C(SC3CNC(C(=O)N(C)C)C3)C(C)C12	INACTIVE	(4R,5S,6S)-3-[(3S,5S)-5-(dimethylcarbamoyl)pyrrolidin-3-yl]sulfanyl-6-[(1R)-1-hydroxyethyl]-4-methyl-7-oxo-1-azabicyclo[3.2.0]hept-2-ene-2-carboxylic acid
CC(c1cc2ccccc2s1)N(O)C(N)=O	INACTIVE	1-[1-(1-benzothiophen-2-yl)ethyl]-1-hydroxyurea
CC=C(c1ccc(O)cc1)C(CC)c1ccc(O)cc1	INACTIVE	4-[(E)-4-(4-hydroxyphenyl)hex-3-en-3-yl]phenol
CC1(C)C(C(=O)O)N2C(=O)CC2S1(=O)=O	INACTIVE	(2S,5R)-3,3-dimethyl-4,4,7-trioxo-4lambda6-thia-1-azabicyclo[3.2.0]heptane-2-carboxylic acid
CC1(C)OC2CC3C4CC(F)=C5CC(=O)C=CC5(C)C4(F)C(O)CC3(C)C2(C(=O)CO)O1	INACTIVE	(1S,2S,4R,8S,9S,11S,12R,13S,19S)-12,19-difluoro-11-hydroxy-8-(2-hydroxyacetyl)-6,6,9,13-tetramethyl-5,7-dioxapentacyclo[10.8.0.02,9.04,8.013,18]icosa-14,17-dien-16-one
CC1(C)OC2CC3C4CC(F)=C5CC(=O)C=CC5(C)C4C(O)CC3(C)C2(C(=O)CO)O1	INACTIVE	(1S,2S,4R,8S,9S,11S,12S,13R,19S)-19-fluoro-11-hydroxy-8-(2-hydroxyacetyl)-6,6,9,13-tetramethyl-5,7-dioxapentacyclo[10.8.0.02,9.04,8.013,18]icosa-14,17-dien-16-one
CC1(C)OC2CC3C4CC(F)=C5CC(=O)CCC5(C)C4C(O)CC3(C)C2(C(=O)CO)O1	INACTIVE	(1S,2S,4R,8S,9S,11S,12S,13R,19S)-19-fluoro-11-hydroxy-8-(2-hydroxyacetyl)-6,6,9,13-tetramethyl-5,7-dioxapentacyclo[10.8.0.02,9.04,8.013,18]icos-17-en-16-one
CC1(C)OC2CC3C4CC=C5CC(=O)C=CC5(C)C4(F)C(O)CC3(C)C2(C(=O)CO)O1	INACTIVE	(1S,2S,4R,8S,9S,11S,12R,13S)-12-fluoro-11-hydroxy-8-(2-hydroxyacetyl)-6,6,9,13-tetramethyl-5,7-dioxapentacyclo[10.8.0.02,9.04,8.013,18]icosa-14,17-dien-16-one
CC1(C)OC2CC3C4CC=C5CC(=O)CCC5(C)C4(F)C(O)CC3(C)C2(C(=O)CCl)O1	INACTIVE	(1S,2S,4R,8S,9S,11S,12R,13S)-8-(2-chloroacetyl)-12-fluoro-11-hydroxy-6,6,9,13-tetramethyl-5,7-dioxapentacyclo[10.8.0.02,9.04,8.013,18]icos-17-en-16-one
CC1(C)SC2C(NC(=O)C(N)c3ccc(O)cc3)C(=O)N2C1C(=O)O	INACTIVE	(2S,5R,6R)-6-[[(2R)-2-amino-2-(4-hydroxyphenyl)acetyl]amino]-3,3-dimethyl-7-oxo-4-thia-1-azabicyclo[3.2.0]heptane-2-carboxylic acid
CC1(C)SC2C(NC(=O)C(N)c3ccccc3)C(=O)N2C1C(=O)O	INACTIVE	(2S,5R,6R)-6-[[(2R)-2-amino-2-phenylacetyl]amino]-3,3-dimethyl-7-oxo-4-thia-1-azabicyclo[3.2.0]heptane-2-carboxylic acid
CC1(C)SC2C(NC(=O)C(NC(=O)N3CCNC3=O)c3ccccc3)C(=O)N2C1C(=O)O	INACTIVE	(2S,5R,6R)-3,3-dimethyl-7-oxo-6-[[(2R)-2-[(2-oxoimidazolidine-1-carbonyl)amino]-2-phenylacetyl]amino]-4-thia-1-azabicyclo[3.2.0]heptane-2-carboxylic acid
CC1(C)SC2C(NC(=O)Cc3ccccc3)C(=O)N2C1C(=O)O	INACTIVE	(2S,5R,6R)-3,3-dimethyl-7-oxo-6-[(2-phenylacetyl)amino]-4-thia-1-azabicyclo[3.2.0]heptane-2-carboxylic acid
CC1(COc2ccc(Cc3sc(=O)[nH]c3O)cc2)CCCCC1	INACTIVE	5-[4-(1-Methyl-cyclohexylmethoxy)-benzyl]-thiazolidine-2,4-dione
CC1(Cn2ccnn2)C(C(=O)O)N2C(=O)CC2S1(=O)=O	INACTIVE	(2S,3S,5R)-3-methyl-4,4,7-trioxo-3-(triazol-1-ylmethyl)-4lambda6-thia-1-azabicyclo[3.2.0]heptane-2-carboxylic acid
CC12C(=O)OC(=O)C1(C)C1CCC2O1	INACTIVE	(1R,2S,6R,7S)-2,6-dimethyl-4,10-dioxatricyclo[5.2.1.02,6]decane-3,5-dione
CC12CC(C=O)C(=O)CC1CCC1C2CCC2(C)C1CCC2(C)O	INACTIVE	(2Z,5S,8R,9S,10S,13S,14S,17S)-17-hydroxy-2-(hydroxymethylidene)-10,13,17-trimethyl-1,4,5,6,7,8,9,11,12,14,15,16-dodecahydrocyclopenta[a]phenanthren-3-one
CC12C=CC(=O)C=C1CCC1C2C(=O)CC2(C)C1CCC2(O)C(=O)CO	INACTIVE	(8S,9S,10R,13S,14S,17R)-17-hydroxy-17-(2-hydroxyacetyl)-10,13-dimethyl-6,7,8,9,12,14,15,16-octahydrocyclopenta[a]phenanthrene-3,11-dione
CC12C=CC(=O)C=C1CCC1C2C(O)CC2(C)C1CCC2(O)C(=O)CO	INACTIVE	(8S,9S,10R,11S,13S,14S,17R)-11,17-dihydroxy-17-(2-hydroxyacetyl)-10,13-dimethyl-7,8,9,11,12,14,15,16-octahydro-6H-cyclopenta[a]phenanthren-3-one
CC12C=CC(=O)C=C1CCC1C3CC(O)C(O)(C(=O)CO)C3(C)CC(O)C12F	INACTIVE	(8S,9R,10S,11S,13S,14S,16R,17S)-9-fluoro-11,16,17-trihydroxy-17-(2-hydroxyacetyl)-10,13-dimethyl-6,7,8,11,12,14,15,16-octahydrocyclopenta[a]phenanthren-3-one
CC12CCC(=O)C=C1CCC1C2C(=O)CC2(C)C1CCC2(O)C(=O)CO	INACTIVE	(8S,9S,10R,13S,14S,17R)-17-hydroxy-17-(2-hydroxyacetyl)-10,13-dimethyl-1,2,6,7,8,9,12,14,15,16-decahydrocyclopenta[a]phenanthrene-3,11-dione
CC12CCC(=O)C=C1CCC1C2C(O)CC2(C)C1CCC2(O)C(=O)CO	INACTIVE	(8S,9S,10R,11S,13S,14S,17R)-11,17-dihydroxy-17-(2-hydroxyacetyl)-10,13-dimethyl-2,6,7,8,9,11,12,14,15,16-decahydro-1H-cyclopenta[a]phenanthren-3-one
CC12CCC(=O)C=C1CCC1C2CCC2(C)C(O)CCC12	INACTIVE	17-hydroxy-10,13-dimethyl-1,2,6,7,8,9,11,12,14,15,16,17-dodecahydrocyclopenta[a]phenanthren-3-one
CC12CCC(=O)C=C1CCC1C2CCC2(C)C1CCC2(C)O	INACTIVE	(8R,9S,10R,13S,14S,17S)-17-hydroxy-10,13,17-trimethyl-2,6,7,8,9,11,12,14,15,16-decahydro-1H-cyclopenta[a]phenanthren-3-one
CC12CCC(CC1)C(C)(C)O2	INACTIVE	1,3,3-trimethyl-2-oxabicyclo[2.2.2]octane
CC12CCC(CC1=O)C2(C)C	INACTIVE	(1R,4R)-1,7,7-trimethylbicyclo[2.2.1]heptan-2-one
CC12CCC3C(CCC4CC(=O)CCC43C)C1CCC2O	INACTIVE	(5S,8R,9S,10S,13S,14S,17S)-17-hydroxy-10,13-dimethyl-1,2,4,5,6,7,8,9,11,12,14,15,16,17-tetradecahydrocyclopenta[a]phenanthren-3-one
CC12CCC3C(CCC4CC(O)CCC43C)C1CCC2=O	INACTIVE	(3R,5S,8R,9S,10S,13S,14S)-3-hydroxy-10,13-dimethyl-1,2,3,4,5,6,7,8,9,11,12,14,15,16-tetradecahydrocyclopenta[a]phenanthren-17-one
CC12CCC3C4=C(CCC3C1CCC2O)CC(=O)CC4	INACTIVE	(8R,9S,10R,13S,14S,17S)-17-hydroxy-13-methyl-2,6,7,8,9,10,11,12,14,15,16,17-dodecahydro-1H-cyclopenta[a]phenanthren-3-one
CC12CCC3c4ccc(O)cc4CCC3C1CC(O)C2O	INACTIVE	(8R,9S,13S,14S,16R,17R)-13-methyl-6,7,8,9,11,12,14,15,16,17-decahydrocyclopenta[a]phenanthrene-3,16,17-triol
CC12CCC3c4ccc(O)cc4CCC3C1CCC2=O	INACTIVE	(8R,9S,13S,14S)-3-hydroxy-13-methyl-7,8,9,11,12,14,15,16-octahydro-6H-cyclopenta[a]phenanthren-17-one
CC12CCC3c4ccc(O)cc4CCC3C1CCC2O	INACTIVE	(8R,9S,13S,14S,17S)-13-methyl-6,7,8,9,11,12,14,15,16,17-decahydrocyclopenta[a]phenanthrene-3,17-diol
CC12Cc3c[nH]nc3CC1CCC1C2CCC2(C)C1CCC2(C)O	INACTIVE	(1S,2S,10S,13R,14S,17S,18S)-2,17,18-trimethyl-6,7-diazapentacyclo[11.7.0.02,10.04,8.014,18]icosa-4(8),5-dien-17-ol
CC(C=CC1=C(C)CCCC1(C)C)=CC=CC(C)=CC(=O)O	INACTIVE	(2E,4E,6E,8E)-3,7-dimethyl-9-(2,6,6-trimethylcyclohexen-1-yl)nona-2,4,6,8-tetraenoic acid
CC1=C(C(=O)O)N2C(=O)C(NC(=O)C(N)c3ccccc3)C2SC1	INACTIVE	(6R,7R)-7-[[(2R)-2-amino-2-phenylacetyl]amino]-3-methyl-8-oxo-5-thia-1-azabicyclo[4.2.0]oct-2-ene-2-carboxylic acid
CC1=C(CC(=O)O)c2cc(F)ccc2C1=Cc1ccc(S(C)(=O)=O)cc1	INACTIVE	2-[(3Z)-6-fluoro-2-methyl-3-[(4-methylsulfonylphenyl)methylidene]inden-1-yl]acetic acid
CC1=C(CC(=O)O)c2cc(F)ccc2C1=Cc1ccc([S+](C)[O-])cc1	INACTIVE	2-[(3Z)-6-fluoro-2-methyl-3-[(4-methylsulfinylphenyl)methylidene]inden-1-yl]acetic acid
CC1=c2c(C)c(O)c(C(=O)O)c(O)c2=COC1C	INACTIVE	citrinin
Cc1cc(=O)n(-c2ccccc2)[nH]1	INACTIVE	5-methyl-2-phenyl-4H-pyrazol-3-one
CC1=NS(=O)(=O)c2cc(Cl)ccc2N1	INACTIVE	7-chloro-3-methyl-4H-1lambda6,2,4-benzothiadiazine 1,1-dioxide
CC1C(=NC(=O)C(NOC(C)(C)C(=O)O)c2csc(=N)[nH]2)C(=O)N1S(=O)(=O)O	INACTIVE	2-[(Z)-[1-(2-amino-1,3-thiazol-4-yl)-2-[[(2S,3S)-2-methyl-4-oxo-1-sulfoazetidin-3-yl]amino]-2-oxoethylidene]amino]oxy-2-methylpropanoic acid
CC1CC=CC=CC=CC=CC(OC2OC(C)C(O)C(N)C2O)CC2OC(O)(CC(O)CC3OC3=CCC(=O)O1)CC(O)C2C(=O)O	INACTIVE	(1R,3S,5R,7R,8E,12R,14E,16E,18E,20E,22R,24S,25R,26S)-22-[(2R,3S,4S,5S,6R)-4-amino-3,5-dihydroxy-6-methyloxan-2-yl]oxy-1,3,26-trihydroxy-12-methyl-10-oxo-6,11,28-trioxatricyclo[22.3.1.05,7]octacosa-8,14,16,18,20-pentaene-25-carboxylic acid
CC1CC(C)C(=O)C(C(O)CC2CC(=O)NC(=O)C2)C1	INACTIVE	4-[(2R)-2-[(1S,3S,5S)-3,5-dimethyl-2-oxocyclohexyl]-2-hydroxyethyl]piperidine-2,6-dione
CC1CC(OC(=O)C(O)c2ccccc2)CC(C)(C)C1	INACTIVE	(3,3,5-trimethylcyclohexyl) 2-hydroxy-2-phenylacetate
CC1=C2CC(=O)C=CC2(C)C2C(O)CC3(C)C(CCC3(O)C(=O)CO)C2C1	INACTIVE	(6S,8S,9S,10R,11S,13S,14S,17R)-11,17-dihydroxy-17-(2-hydroxyacetyl)-6,10,13-trimethyl-7,8,9,11,12,14,15,16-octahydro-6H-cyclopenta[a]phenanthren-3-one
CC1CC2C3CC=C4CC(=O)C=CC4(C)C3(Cl)C(O)CC2(C)C1(O)C(=O)CO	INACTIVE	(8S,9R,10S,11S,13S,14S,16S,17R)-9-chloro-11,17-dihydroxy-17-(2-hydroxyacetyl)-10,13,16-trimethyl-6,7,8,11,12,14,15,16-octahydrocyclopenta[a]phenanthren-3-one
CC1CC2C3CC=C4CC(=O)C=CC4(C)C3(F)C(O)CC2(C)C1(O)C(=O)CO	INACTIVE	(8S,9R,10S,11S,13S,14S,16R,17R)-9-fluoro-11,17-dihydroxy-17-(2-hydroxyacetyl)-10,13,16-trimethyl-6,7,8,11,12,14,15,16-octahydrocyclopenta[a]phenanthren-3-one
CC1CC2C3CC=C4CC(=O)C=CC4(C)C3(F)C(O)CC2(C)C1(O)C(=O)CO[PH](=O)(=O)O	INACTIVE	[2-[(8S,9R,10S,11S,13S,14S,16S,17R)-9-fluoro-11,17-dihydroxy-10,13,16-trimethyl-3-oxo-6,7,8,11,12,14,15,16-octahydrocyclopenta[a]phenanthren-17-yl]-2-oxoethyl] dihydrogen phosphate
CC1CC2C3CC=C4CC(=O)C=CC4(C)C3(F)C(O)CC2(C)C1C(=O)CO	INACTIVE	(8S,9R,10S,11S,13S,14S,16R,17S)-9-fluoro-11-hydroxy-17-(2-hydroxyacetyl)-10,13,16-trimethyl-7,8,11,12,14,15,16,17-octahydro-6H-cyclopenta[a]phenanthren-3-one
CC1CCC(NC(=O)N(CCCl)N=O)CC1	INACTIVE	1-(2-chloroethyl)-3-(4-methylcyclohexyl)-1-nitrosourea
CC1CCC2(O)C3(C)CC4(O)OC2(C1O)C1(O)C3(O)C(OC(=O)c2cc[nH]c2)C(O)(C(C)C)C41C	INACTIVE	[(1R,2R,3S,6S,7R,9R,10S,11S,12R,13S,14R)-2,6,9,11,13,14-hexahydroxy-3,7,10-trimethyl-11-propan-2-yl-15-oxapentacyclo[7.5.1.01,6.07,13.010,14]pentadecan-12-yl] 1H-pyrrole-3-carboxylate
CC1CCC2C(C)C(=O)OC3OC4(C)CCC1C32OO4	INACTIVE	(1S,4S,5R,8S,9R,12S,13R)-1,5,9-trimethyl-11,14,15,16-tetraoxatetracyclo[10.3.1.04,13.08,13]hexadecan-10-one
CC1CCCC[N+]1(C)CCCOC(=O)c1ccccc1	INACTIVE	3-(1,2-dimethylpiperidin-1-ium-1-yl)propyl benzoate;iodide
CC1CN(c2c(F)c(N)c3c(=O)c(C(=O)O)cn(C4CC4)c3c2F)CC(C)N1	INACTIVE	5-amino-1-cyclopropyl-7-[(3S,5R)-3,5-dimethylpiperazin-1-yl]-6,8-difluoro-4-oxoquinoline-3-carboxylic acid
CC1CN(c2cc3c(cc2F)c(=O)c(C(=O)O)cn3-c2ccc(F)cc2F)CCN1	INACTIVE	1-(2,4-difluorophenyl)-6-fluoro-7-(3-methylpiperazin-1-yl)-4-oxoquinoline-3-carboxylic acid
CC1COc2c(N3CCN(C)CC3)c(F)cc3c(=O)c(C(=O)O)cn1c23	INACTIVE	7-fluoro-2-methyl-6-(4-methylpiperazin-1-yl)-10-oxo-4-oxa-1-azatricyclo[7.3.1.05,13]trideca-5(13),6,8,11-tetraene-11-carboxylic acid
CC1Cc2ccccc2N1NC(=O)c1ccc(Cl)c(S(N)(=O)=O)c1	INACTIVE	4-chloro-N-(2-methyl-2,3-dihydroindol-1-yl)-3-sulfamoylbenzamide
CC1OC(OC2C(CO)OC(OC3C(CO)OC(O)C(O)C3O)C(O)C2O)C(O)C(O)C1NC1C=C(CO)C(O)C(O)C1O	INACTIVE	(2R,3R,4R,5S,6R)-5-[(2R,3R,4R,5S,6R)-5-[(2R,3R,4S,5S,6R)-3,4-dihydroxy-6-methyl-5-[[(1S,4R,5S,6S)-4,5,6-trihydroxy-3-(hydroxymethyl)cyclohex-2-en-1-yl]amino]oxan-2-yl]oxy-3,4-dihydroxy-6-(hydroxymethyl)oxan-2-yl]oxy-6-(hydroxymethyl)oxane-2,3,4-triol
CC1OC(OC2C(O)CC(OC3C(O)CC(OC4CCC5(C)C(CCC6C5CC(O)C5(C)C(c7coc(O)c7)CCC65O)C4)OC3C)OC2C)CC(O)C1O	INACTIVE	3-[(3S,5R,8R,9S,10S,12R,13S,14S,17R)-3-[(2R,4S,5S,6R)-5-[(2S,4S,5S,6R)-5-[(2S,4S,5S,6R)-4,5-dihydroxy-6-methyloxan-2-yl]oxy-4-hydroxy-6-methyloxan-2-yl]oxy-4-hydroxy-6-methyloxan-2-yl]oxy-12,14-dihydroxy-10,13-dimethyl-1,2,3,4,5,6,7,8,9,11,12,15,16,17-tetradecahydrocyclopenta[a]phenanthren-17-yl]-2H-furan-5-one
CC1OC(OC2C(O)CC(OC3C(O)CC(OC4CCC5(C)C(CCC6C5CCC5(C)C(c7coc(O)c7)CCC65O)C4)OC3C)OC2C)CC(O)C1O	INACTIVE	3-[(3S,5R,8R,9S,10S,13R,14S,17R)-3-[(2R,4S,5S,6R)-5-[(2S,4S,5S,6R)-5-[(2S,4S,5S,6R)-4,5-dihydroxy-6-methyloxan-2-yl]oxy-4-hydroxy-6-methyloxan-2-yl]oxy-4-hydroxy-6-methyloxan-2-yl]oxy-14-hydroxy-10,13-dimethyl-1,2,3,4,5,6,7,8,9,11,12,15,16,17-tetradecahydrocyclopenta[a]phenanthren-17-yl]-2H-furan-5-one
CC1OC(OC2C=C3CCC4C(CCC5(C)C(c6ccc(=O)oc6)CCC45O)C3(C)CC2)C(O)C(O)C1O	INACTIVE	5-[(3S,8R,9S,10R,13R,14S,17R)-14-hydroxy-10,13-dimethyl-3-[(2R,3R,4R,5R,6S)-3,4,5-trihydroxy-6-methyloxan-2-yl]oxy-1,2,3,6,7,8,9,11,12,15,16,17-dodecahydrocyclopenta[a]phenanthren-17-yl]pyran-2-one
CC1OC(OC2CC(O)C3(CO)C4C(O)CC5(C)C(c6coc(O)c6)CCC5(O)C4CCC3(O)C2)C(O)C(O)C1O	INACTIVE	3-[(1R,3S,5S,8R,9S,10R,11R,13R,14S,17R)-1,5,11,14-tetrahydroxy-10-(hydroxymethyl)-13-methyl-3-[(2R,3R,4R,5R,6S)-3,4,5-trihydroxy-6-methyloxan-2-yl]oxy-2,3,4,6,7,8,9,11,12,15,16,17-dodecahydro-1H-cyclopenta[a]phenanthren-17-yl]-2H-furan-5-one
CC1OC(n2cc(F)c(=O)[nH]c2=O)C(O)C1O	INACTIVE	1-[(2R,3R,4S,5R)-3,4-dihydroxy-5-methyloxolan-2-yl]-5-fluoropyrimidine-2,4-dione
CC1c2cccc(O)c2C(=O)C2C(=O)C3(O)C(=O)C(C(N)=O)C(=O)C(N(C)C)C3C(O)C21	INACTIVE	(4S,4aR,5S,5aR,6R,12aR)-4-(dimethylamino)-1,5,10,11,12a-pentahydroxy-6-methyl-3,12-dioxo-4a,5,5a,6-tetrahydro-4H-tetracene-2-carboxamide
CC=C1C2C=C(C)CC1(N)c1ccc(=O)[nH]c1C2	INACTIVE	(1S,9R,13E)-1-amino-13-ethylidene-11-methyl-6-azatricyclo[7.3.1.02,7]trideca-2(7),3,10-trien-5-one
CC=Cc1ccc(O)c(OC)c1	INACTIVE	2-methoxy-4-[(Z)-prop-1-enyl]phenol
CCC(=O)OC1(C(=O)CCl)C(C)CC2C3CC=C4CC(=O)C=CC4(C)C3(F)C(O)CC21C	INACTIVE	[(8S,9R,10S,11S,13S,14S,16S,17R)-17-(2-chloroacetyl)-9-fluoro-11-hydroxy-10,13,16-trimethyl-3-oxo-6,7,8,11,12,14,15,16-octahydrocyclopenta[a]phenanthren-17-yl] propanoate
CCC(=O)OC1C(OC2C(C)C(OC3CC(C)(OC)C(O)C(C)O3)C(C)C(=O)OC(CC)C(C)(O)C(O)C(C)C(=O)C(C)CC2(C)O)OC(C)CC1N(C)C	INACTIVE	[(2S,3R,4S,6R)-4-(dimethylamino)-2-[[(3R,4S,5S,6R,7R,9R,11R,12R,13S,14R)-14-ethyl-7,12,13-trihydroxy-4-[(2R,4R,5S,6S)-5-hydroxy-4-methoxy-4,6-dimethyloxan-2-yl]oxy-3,5,7,9,11,13-hexamethyl-2,10-dioxo-oxacyclotetradec-6-yl]oxy]-6-methyloxan-3-yl] propanoate
CCC(C(=O)N1CCN(c2cccc(C(F)(F)F)c2)CC1)n1c(O)ccc1O	INACTIVE	1-[1-oxo-1-[4-[3-(trifluoromethyl)phenyl]piperazin-1-yl]butan-2-yl]pyrrolidine-2,5-dione
CCC(C(=O)O)C1CCC(C)C(C(C)C(O)C(C)C(=O)C(CC)C2OC3(C=CC(O)C4(CCC(C)(C5CCC(O)(CC)C(C)O5)O4)O3)C(C)CC2C)O1	INACTIVE	(2R)-2-[(2R,5S,6R)-6-[(2S,3S,4S,6R)-6-[(3S,5S,7R,9S,10S,12R,15R)-3-[(2R,5R,6S)-5-ethyl-5-hydroxy-6-methyloxan-2-yl]-15-hydroxy-3,10,12-trimethyl-4,6,8-trioxadispiro[4.1.57.35]pentadec-13-en-9-yl]-3-hydroxy-4-methyl-5-oxooctan-2-yl]-5-methyloxan-2-yl]butanoic acid
CCC(C)(C)C(=O)OC1CC(C)C=C2C=CC(C)C(CCC3CC(O)CC(=O)O3)C21	INACTIVE	[(1S,3R,7S,8S,8aR)-8-[2-[(2R,4R)-4-hydroxy-6-oxooxan-2-yl]ethyl]-3,7-dimethyl-1,2,3,7,8,8a-hexahydronaphthalen-1-yl] 2,2-dimethylbutanoate
CCC(C)C(=O)OC1CC(C)C=C2C=CC(C)C(CCC3CC(O)CC(=O)O3)C21	INACTIVE	[(1S,3R,7S,8S,8aR)-8-[2-[(2R,4R)-4-hydroxy-6-oxooxan-2-yl]ethyl]-3,7-dimethyl-1,2,3,7,8,8a-hexahydronaphthalen-1-yl] (2S)-2-methylbutanoate
CCC(C)C(=O)OC1CC(O)C=C2C=CC(C)C(CCC(O)CC(O)CC(=O)O)C21	INACTIVE	(3R,5R)-7-[(1S,2S,6S,8S,8aR)-6-hydroxy-2-methyl-8-[(2S)-2-methylbutanoyl]oxy-1,2,6,7,8,8a-hexahydronaphthalen-1-yl]-3,5-dihydroxyheptanoic acid
CCC(C)C(=O)OC1CCC=C2C=CC(C)C(CCC3CC(O)CC(=O)O3)C21	INACTIVE	[(1S,7S,8S,8aR)-8-[2-[(2R,4R)-4-hydroxy-6-oxooxan-2-yl]ethyl]-7-methyl-1,2,3,7,8,8a-hexahydronaphthalen-1-yl] (2S)-2-methylbutanoate
CCC(C)C(C(=O)OCC[N+](C)(CC)CC)c1ccccc1	INACTIVE	diethyl-methyl-[2-(3-methyl-2-phenylpentanoyl)oxyethyl]azanium;bromide
CCC(CO)NC(=O)C1=CC2c3cccc4[nH]cc(c34)CC2N(C)C1	INACTIVE	(6aR,9R)-N-[(2S)-1-hydroxybutan-2-yl]-7-methyl-6,6a,8,9-tetrahydro-4H-indolo[4,3-fg]quinoline-9-carboxamide
CCC(CO)NC(=O)C1=CC2c3cccc4c3c(cn4C)CC2N(C)C1	INACTIVE	(6aR,9R)-N-[(2S)-1-hydroxybutan-2-yl]-4,7-dimethyl-6,6a,8,9-tetrahydroindolo[4,3-fg]quinoline-9-carboxamide
CCC(CO)NCCNC(CC)CO	INACTIVE	(2S)-2-[2-[[(2S)-1-hydroxybutan-2-yl]amino]ethylamino]butan-1-ol
CCC1(C)CC(=O)NC1=O	INACTIVE	3-ethyl-3-methylpyrrolidine-2,5-dione
CCC1(CCC(C)C)C(=O)NC(=O)NC1=O	INACTIVE	5-ethyl-5-(3-methylbutyl)-1,3-diazinane-2,4,6-trione
CCC1(O)C(=O)OCc2c1cc1n(c2=O)Cc2cc3c(CN(C)C)c(O)ccc3nc2-1	INACTIVE	(19S)-8-[(dimethylamino)methyl]-19-ethyl-7,19-dihydroxy-17-oxa-3,13-diazapentacyclo[11.8.0.02,11.04,9.015,20]henicosa-1(21),2,4(9),5,7,10,15(20)-heptaene-14,18-dione
CCC1(O)C(=O)OCc2c1cc1n(c2=O)Cc2cc3ccccc3nc2-1	INACTIVE	(19S)-19-ethyl-19-hydroxy-17-oxa-3,13-diazapentacyclo[11.8.0.02,11.04,9.015,20]henicosa-1(21),2,4,6,8,10,15(20)-heptaene-14,18-dione
CCC1(O)C=C(OC2CC(N(C)C)C(OC3CC(O)C(OC4CCC(=O)C(C)O4)C(C)O3)C(C)O2)c2c(cc3c(O)c4cccc(O)c4c(O)c3c2O)C1C(=O)OC	INACTIVE	methyl (1R,2R,4S)-4-[(2R,4S,5S,6S)-4-(dimethylamino)-5-[(2S,4S,5S,6S)-4-hydroxy-6-methyl-5-[(2R,6S)-6-methyl-5-oxooxan-2-yl]oxyoxan-2-yl]oxy-6-methyloxan-2-yl]oxy-2-ethyl-2,5,7-trihydroxy-6,11-dioxo-3,4-dihydro-1H-tetracene-1-carboxylate
CCC1(O)CC2CN(CCc3c([nH]c4ccccc34)C(C(=O)OC)(c3cc4c(cc3OC)N(C)C3C(O)(C(N)=O)C(O)C5(CC)C=CCN6CCC43C65)C2)C1	INACTIVE	methyl (13S,15R,17S)-13-[(1R,9R,10S,11R,12R,19R)-10-carbamoyl-12-ethyl-10,11-dihydroxy-5-methoxy-8-methyl-8,16-diazapentacyclo[10.6.1.01,9.02,7.016,19]nonadeca-2,4,6,13-tetraen-4-yl]-17-ethyl-17-hydroxy-1,11-diazatetracyclo[13.3.1.04,12.05,10]nonadeca-4(12),5,7,9-tetraene-13-carboxylate
CCC1(O)CCC2C3CCC4=CCCCC4C3CCC21C	INACTIVE	(8R,9S,10R,13S,14S,17S)-17-ethyl-13-methyl-2,3,6,7,8,9,10,11,12,14,15,16-dodecahydro-1H-cyclopenta[a]phenanthren-17-ol
CCC1(c2ccc(N)cc2)CCC(=O)NC1=O	INACTIVE	3-(4-aminophenyl)-3-ethylpiperidine-2,6-dione
CCC1(c2ccccc2)C(=O)NC(=O)NC1=O	INACTIVE	5-ethyl-5-phenyl-1,3-diazinane-2,4,6-trione
CCC1(c2ccccc2)C(=O)NCNC1=O	INACTIVE	5-ethyl-5-phenyl-1,3-diazinane-4,6-dione
CCc1c(C)cn(C(=O)NCCc2ccc(S(=O)(=O)NC(=O)NC3CCC(C)CC3)cc2)c1O	INACTIVE	4-ethyl-3-methyl-N-[2-[4-[(4-methylcyclohexyl)carbamoylsulfamoyl]phenyl]ethyl]-5-oxo-2H-pyrrole-1-carboxamide
CCC1C2CC3C4N(C)c5ccccc5C45CC(C2C5O)N3C1O	INACTIVE	(18R)-13-ethyl-8-methyl-8,15-diazahexacyclo[14.2.1.01,9.02,7.010,15.012,17]nonadeca-2,4,6-triene-14,18-diol
CCC1CN2CCc3cc(OC)c(OC)cc3C2CC1CC1NCCc2cc(OC)c(OC)cc21	INACTIVE	(2S,3R,11bS)-2-[[(1R)-6,7-dimethoxy-1,2,3,4-tetrahydroisoquinolin-1-yl]methyl]-3-ethyl-9,10-dimethoxy-2,3,4,6,7,11b-hexahydro-1H-benzo[a]quinolizine
CCC1OC(=O)C(C)C(OC2CC(C)(OC)C(O)C(C)O2)C(C)C(OC2OC(C)CC(N(C)C)C2O)C(C)(O)CC(C)C(=O)C(C)C(O)C1(C)O	INACTIVE	(3R,4S,5S,6R,7R,9R,11R,12R,13S,14R)-6-[(2S,3R,4S,6R)-4-(dimethylamino)-3-hydroxy-6-methyloxan-2-yl]oxy-14-ethyl-7,12,13-trihydroxy-4-[(2R,4R,5S,6S)-5-hydroxy-4-methoxy-4,6-dimethyloxan-2-yl]oxy-3,5,7,9,11,13-hexamethyl-oxacyclotetradecane-2,10-dione
CCC1OC(=O)C(C)C(OC2CC(C)(OC)C(O)C(C)O2)C(C)C(OC2OC(C)CC(N(C)C)C2O)C(C)(O)CC(C)CN(C)C(C)C(O)C1(C)O	INACTIVE	(2R,3S,4R,5R,8R,10R,11R,12S,13S,14R)-11-[(2S,3R,4S,6R)-4-(dimethylamino)-3-hydroxy-6-methyloxan-2-yl]oxy-2-ethyl-3,4,10-trihydroxy-13-[(2R,4R,5S,6S)-5-hydroxy-4-methoxy-4,6-dimethyloxan-2-yl]oxy-3,5,6,8,10,12,14-heptamethyl-1-oxa-6-azacyclopentadecan-15-one
CCC1OC(=O)C(C)C(OC2CC(C)(OC)C(O)C(C)O2)C(C)C(OC2OC(C)CC(N(C)C)C2O)C(C)(OC)CC(C)C(=O)C(C)C(O)C1(C)O	INACTIVE	(3R,4S,5S,6R,7R,9R,11R,12R,13S,14R)-6-[(2S,3R,4S,6R)-4-(dimethylamino)-3-hydroxy-6-methyloxan-2-yl]oxy-14-ethyl-12,13-dihydroxy-4-[(2R,4R,5S,6S)-5-hydroxy-4-methoxy-4,6-dimethyloxan-2-yl]oxy-7-methoxy-3,5,7,9,11,13-hexamethyl-oxacyclotetradecane-2,10-dione
CCCC(=O)Nc1ccc(OCC(O)CNC(C)C)c(C(C)=O)c1	INACTIVE	N-[3-acetyl-4-[2-hydroxy-3-(propan-2-ylamino)propoxy]phenyl]butanamide
CCCC(C)C1(CC)C(=O)NC(=O)NC1=O	INACTIVE	5-ethyl-5-pentan-2-yl-1,3-diazinane-2,4,6-trione
CCCC(CCC)C(=O)O	INACTIVE	2-propylpentanoic acid
CCCC1CC(C(=O)NC(C(C)Cl)C2OC(SC)C(O)C(O)C2O)N(C)C1	INACTIVE	(2S,4R)-N-[(1S,2S)-2-chloro-1-[(2R,3R,4S,5R,6R)-3,4,5-trihydroxy-6-methylsulfanyloxan-2-yl]propyl]-1-methyl-4-propylpyrrolidine-2-carboxamide
CCCC1CC(C(=O)NC(C(C)O)C2OC(SC)C(O)C(O)C2O)N(C)C1	INACTIVE	(2S,4R)-N-[(1R,2R)-2-hydroxy-1-[(2R,3R,4S,5R,6R)-3,4,5-trihydroxy-6-methylsulfanyloxan-2-yl]propyl]-1-methyl-4-propylpyrrolidine-2-carboxamide
CCCC1OC2CC3C4CC=C5CC(=O)C=CC5(C)C4C(O)CC3(C)C2(C(=O)CO)O1	INACTIVE	(1S,2S,4R,8S,9S,11S,12S,13R)-11-hydroxy-8-(2-hydroxyacetyl)-9,13-dimethyl-6-propyl-5,7-dioxapentacyclo[10.8.0.02,9.04,8.013,18]icosa-14,17-dien-16-one
CCCCC(=O)N(Cc1ccc(-c2ccccc2-c2nn[nH]n2)cc1)C(C(=O)O)C(C)C	INACTIVE	(2S)-3-methyl-2-[pentanoyl-[[4-[2-(2H-tetrazol-5-yl)phenyl]phenyl]methyl]amino]butanoic acid
CCCCC(CC)COC(=O)c1ccccc1C(=O)OCC(CC)CCCC	INACTIVE	1-O-[(2R)-2-ethylhexyl] 2-O-[(2S)-2-ethylhexyl] benzene-1,2-dicarboxylate
CCCCC1=NC2(CCCC2)C(=O)N1Cc1ccc(-c2ccccc2-c2nn[nH]n2)cc1	INACTIVE	2-butyl-3-[[4-[2-(2H-tetrazol-5-yl)phenyl]phenyl]methyl]-1,3-diazaspiro[4.4]non-1-en-4-one
CCCCc1c(O)n(-c2ccccc2)n(-c2ccccc2)c1=O	INACTIVE	4-Butyl-5-hydroxy-1,2-diphenylpyrazol-3-one
CCCCCCC1C(=O)OC(C)C(NC(=O)c2cccc(NC=O)c2O)C(=O)OC(C)C1OC(=O)CC(C)C	INACTIVE	[(2R,3S,6S,7R,8R)-3-[(3-formamido-2-hydroxybenzoyl)amino]-8-hexyl-2,6-dimethyl-4,9-dioxo-1,5-dioxonan-7-yl] 3-methylbutanoate
CCCCCCCCCCCCCCCC[n+]1ccccc1	INACTIVE	1-hexadecylpyridin-1-ium;bromide
CCCCCCCCCc1ccc(O)cc1	INACTIVE	4-nonylphenol
CCCCCCCCc1ccc(O)cc1	INACTIVE	4-octylphenol
CCCCCCNC(=O)n1cc(F)c(=O)[nH]c1=O	INACTIVE	5-fluoro-N-hexyl-2,4-dioxopyrimidine-1-carboxamide
CCCCOC(=O)c1ccc(N)cc1	INACTIVE	butyl 4-aminobenzoate
CCCCOc1cc(CC2CNC(=O)N2)ccc1OC	INACTIVE	4-[(3-butoxy-4-methoxyphenyl)methyl]imidazolidin-2-one
CCCCOc1ccc(OCCCN2CCOCC2)cc1	INACTIVE	4-[3-(4-butoxyphenoxy)propyl]morpholine
CCCCc1nc(Cl)c(CO)n1Cc1ccc(-c2ccccc2-c2nn[nH]n2)cc1	INACTIVE	[2-butyl-5-chloro-3-[[4-[2-(2H-tetrazol-5-yl)phenyl]phenyl]methyl]imidazol-4-yl]methanol
CCCN(CCC)C(=O)C(CCC(=O)O)NC(=O)c1ccccc1	INACTIVE	4-benzamido-5-(dipropylamino)-5-oxopentanoic acid
CCCN(CCC)S(=O)(=O)c1ccc(C(=O)O)cc1	INACTIVE	4-(dipropylsulfamoyl)benzoic acid
CCCNC(=O)NS(=O)(=O)c1ccc(Cl)cc1	INACTIVE	1-(4-chlorophenyl)sulfonyl-3-propylurea
CCCNC(C)C(=O)Nc1c(C)csc1C(=O)OC	INACTIVE	methyl 4-methyl-3-[2-(propylamino)propanoylamino]thiophene-2-carboxylate
CCCNC(C)C(=O)Nc1ccccc1C	INACTIVE	N-(2-methylphenyl)-2-(propylamino)propanamide
CCCOc1cc(N)ccc1C(=O)OCCN(CC)CC	INACTIVE	2-(diethylamino)ethyl 4-amino-2-propoxybenzoate
CCCOc1ccccc1-c1nc(=O)c2[nH]nnc2[nH]1	INACTIVE	5-(2-propoxyphenyl)-2,6-dihydrotriazolo[4,5-d]pyrimidin-7-one
CCCSc1ccc2[nH]c(=NC(=O)OC)[nH]c2c1	INACTIVE	methyl N-(6-propylsulfanyl-1H-benzimidazol-2-yl)carbamate
CCCc1cc(=O)[nH]c(=S)[nH]1	INACTIVE	6-propyl-2-sulfanylidene-1H-pyrimidin-4-one
CCCc1nn(C)c2c(=O)[nH]c(-c3cc(S(=O)(=O)N4CCN(C)CC4)ccc3OCC)nc12	INACTIVE	5-[2-ethoxy-5-(4-methylpiperazin-1-yl)sulfonylphenyl]-1-methyl-3-propyl-6H-pyrazolo[4,3-d]pyrimidin-7-one
CCN(C(C)=O)c1cccc(-c2ccnc3c(C#N)cnn23)c1	INACTIVE	N-[3-(3-cyanopyrazolo[1,5-a]pyrimidin-7-yl)phenyl]-N-ethylacetamide
CCN(CC)C(=S)SSC(=S)N(CC)CC	INACTIVE	diethylcarbamothioylsulfanyl N,N-diethylcarbamodithioate
CCN(CC)CC(=O)Nc1c(C)cccc1C	INACTIVE	2-(diethylamino)-N-(2,6-dimethylphenyl)acetamide
CCN(CC)CCCCCCCCOC(=O)c1cc(C)c(C)c(C)c1	INACTIVE	8-(diethylamino)octyl 3,4,5-trimethylbenzoate
CCN(CC)CCCN1C(=O)CC2(CCCc3ccccc32)C1=O	INACTIVE	1'-[3-(diethylamino)propyl]spiro[2,3-dihydro-1H-naphthalene-4,3'-pyrrolidine]-2',5'-dione
CCN(CC)CCNC(=O)c1cc(Cl)c(N)cc1OC	INACTIVE	4-amino-5-chloro-N-[2-(diethylamino)ethyl]-2-methoxybenzamide
CCN(CC)CCNC(=O)c1cc(S(C)(=O)=O)ccc1OC	INACTIVE	N-[2-(diethylamino)ethyl]-2-methoxy-5-methylsulfonylbenzamide
CCN(CC)CCNC(=O)c1ccc(N)cc1	INACTIVE	4-amino-N-[2-(diethylamino)ethyl]benzamide
CCN(CC)CCNC(=O)c1ccc(N=[N+]=[N-])cc1	INACTIVE	4-azido-N-[2-(diethylamino)ethyl]benzamide
CCN(CC)CCOC(=O)c1ccc(N)cc1	INACTIVE	2-(diethylamino)ethyl 4-aminobenzoate
CCN(CC)CCOCCC1=CCC2CC1C2(C)C	INACTIVE	2-[2-(6,6-dimethyl-2-bicyclo[3.1.1]hept-2-enyl)ethoxy]-N,N-diethylethanamine
CCN(CCO)CCCC(C)N=c1cc[nH]c2cc(Cl)ccc12	INACTIVE	2-[4-[(7-chloroquinolin-4-yl)amino]pentyl-ethylamino]ethanol
CCN(Cc1ccncc1)C(=O)C(CO)c1ccccc1	INACTIVE	N-ethyl-3-hydroxy-2-phenyl-N-(pyridin-4-ylmethyl)propanamide
CCN1CC(CCN2CCOCC2)C(c2ccccc2)(c2ccccc2)C1=O	INACTIVE	1-ethyl-4-(2-morpholin-4-ylethyl)-3,3-diphenylpyrrolidin-2-one
CCN1CCCC1CNC(=O)c1cc(S(N)(=O)=O)ccc1OC	INACTIVE	N-[[(2S)-1-ethylpyrrolidin-2-yl]methyl]-2-methoxy-5-sulfamoylbenzamide
CCN1CCN(C(=O)NC(C(=O)NC2C(=O)N3C2SC(C)(C)C3C(=O)O)c2ccccc2)C(=O)C1=O	INACTIVE	(2S,5R,6R)-6-[[(2R)-2-[(4-ethyl-2,3-dioxopiperazine-1-carbonyl)amino]-2-phenylacetyl]amino]-3,3-dimethyl-7-oxo-4-thia-1-azabicyclo[3.2.0]heptane-2-carboxylic acid
CCN1CCN(c2cc3c(cc2F)c(=O)c(C(=O)O)cn3C2CC2)CC1	INACTIVE	1-cyclopropyl-7-(4-ethylpiperazin-1-yl)-6-fluoro-4-oxoquinoline-3-carboxylic acid
CCNC(C)Cc1cccc(C(F)(F)F)c1	INACTIVE	(2S)-N-ethyl-1-[3-(trifluoromethyl)phenyl]propan-2-amine
CCNC1CC(N)C(OC2OC(CN)=CCC2N)C(O)C1OC1OCC(C)(O)C(NC)C1O	INACTIVE	(2R,3R,4R,5R)-2-[(1S,2S,3R,4S,6R)-4-amino-3-[[(2S,3R)-3-amino-6-(aminomethyl)-3,4-dihydro-2H-pyran-2-yl]oxy]-6-(ethylamino)-2-hydroxycyclohexyl]oxy-5-methyl-4-(methylamino)oxane-3,5-diol
CCOC(=O)C(C)(C)Oc1ccc(Cl)cc1	INACTIVE	ethyl 2-(4-chlorophenoxy)-2-methylpropanoate
CCOC(=O)C(CCc1ccccc1)NC(C)C(=O)N1C(C(=O)O)CC2CCCC21	INACTIVE	(2S,3aS,6aS)-1-[(2S)-2-[[(2S)-1-ethoxy-1-oxo-4-phenylbutan-2-yl]amino]propanoyl]-3,3a,4,5,6,6a-hexahydro-2H-cyclopenta[b]pyrrole-2-carboxylic acid
CCOC(=O)C(CCc1ccccc1)NC(C)C(=O)N1CCCC1C(=O)O	INACTIVE	(2S)-1-[(2S)-2-[[(2S)-1-ethoxy-1-oxo-4-phenylbutan-2-yl]amino]propanoyl]pyrrolidine-2-carboxylic acid
CCOC(=O)C(CCc1ccccc1)NC(C)C(=O)N1Cc2ccccc2CC1C(=O)O	INACTIVE	(3S)-2-[(2S)-2-[[(2S)-1-ethoxy-1-oxo-4-phenylbutan-2-yl]amino]propanoyl]-3,4-dihydro-1H-isoquinoline-3-carboxylic acid
CCOC(=O)C(CCc1ccccc1)NC1CCc2ccccc2N(CC(=O)O)C1=O	INACTIVE	2-[(3S)-3-[[(2S)-1-ethoxy-1-oxo-4-phenylbutan-2-yl]amino]-2-oxo-4,5-dihydro-3H-1-benzazepin-1-yl]acetic acid
CCOC(=O)C1=C(C)N=C(C)C(C(=O)OC)C1c1cccc(Cl)c1Cl	INACTIVE	5-O-ethyl 3-O-methyl 4-(2,3-dichlorophenyl)-2,6-dimethyl-1,4-dihydropyridine-3,5-dicarboxylate
CCOC(=O)C1=C(C)N=C(C)C(C(=O)OC)C1c1cccc([N+](=O)[O-])c1	INACTIVE	5-Ethyl 3-methyl 2,6-dimethyl-4-(3-nitrophenyl)-3,4-dihydropyridine-3,5-dicarboxylate
CCOC(=O)C1=C(C)N=C(C)C(C(=O)OCC)C1c1ccccc1C=CC(=O)OC(C)(C)C	INACTIVE	diethyl 2,6-dimethyl-4-[2-[(E)-3-[(2-methylpropan-2-yl)oxy]-3-oxoprop-1-enyl]phenyl]-1,4-dihydropyridine-3,5-dicarboxylate
CCOC(=O)C1=C(COCCN)N=C(C)C(C(=O)OC)C1c1ccccc1Cl	INACTIVE	3-O-ethyl 5-O-methyl 2-(2-aminoethoxymethyl)-4-(2-chlorophenyl)-6-methyl-1,4-dihydropyridine-3,5-dicarboxylate
CCOC(=O)N1CCC(=C2c3ccc(Cl)cc3CCc3cccnc32)CC1	INACTIVE	ethyl 4-(13-chloro-4-azatricyclo[9.4.0.03,8]pentadeca-1(11),3(8),4,6,12,14-hexaen-2-ylidene)piperidine-1-carboxylate
CCOC(=O)OC(C)OC1=C(C(=O)N=c2cccc[nH]2)N(C)S(=O)(=O)c2ccccc21	INACTIVE	ethyl 1-[[2-methyl-1,1-dioxo-3-(pyridin-2-ylcarbamoyl)-1lambda6,2-benzothiazin-4-yl]oxy]ethyl carbonate
CCOC(=O)c1ccc(N)cc1	INACTIVE	ethyl 4-aminobenzoate
CCOC(=O)c1c[nH]c2c(cnn2CC)c1=NN=C(C)C	INACTIVE	ethyl 1-ethyl-4-(2-propan-2-ylidenehydrazinyl)pyrazolo[3,4-b]pyridine-5-carboxylate
CCOC(=O)c1ncn2c1CN(C)C(=O)c1cc(F)ccc1-2	INACTIVE	ethyl 8-fluoro-5-methyl-6-oxo-4H-imidazo[1,5-a][1,4]benzodiazepine-3-carboxylate
CCOC(=O)n1ccn(C)c1=S	INACTIVE	ethyl 3-methyl-2-sulfanylideneimidazole-1-carboxylate
CCOc1cc(N)c(Cl)cc1C(=O)NCC1CN(Cc2ccc(F)cc2)CCO1	INACTIVE	4-amino-5-chloro-2-ethoxy-N-[[4-[(4-fluorophenyl)methyl]morpholin-2-yl]methyl]benzamide
CCOc1ccc(C(=O)OCCN(CC)CC)cc1	INACTIVE	2-(diethylamino)ethyl 4-ethoxybenzoate
CCOc1ccc(NC(C)=O)cc1	INACTIVE	N-(4-ethoxyphenyl)acetamide
CCOc1nc2cccc(C(=O)O)c2n1Cc1ccc(-c2ccccc2-c2nn[nH]n2)cc1	INACTIVE	2-ethoxy-3-[[4-[2-(2H-tetrazol-5-yl)phenyl]phenyl]methyl]benzimidazole-4-carboxylic acid
CCS(=O)(=O)CCn1c([N+](=O)[O-])cnc1C	INACTIVE	1-(2-ethylsulfonylethyl)-2-methyl-5-nitroimidazole
CC[N+](CC)(CC)CC	INACTIVE	tetraethylazanium;chloride
CC[N+]1(CCOC(=O)C(O)(c2ccccc2)c2ccccc2)CCCCC1	INACTIVE	2-(1-ethylpiperidin-1-ium-1-yl)ethyl 2-hydroxy-2,2-diphenylacetate;bromide
CCc1c2c(nc3ccc(OC(=O)N4CCC(N5CCCCC5)CC4)cc13)-c1cc3c(c(=O)n1C2)COC(=O)C3(O)CC	INACTIVE	[(19S)-10,19-diethyl-19-hydroxy-14,18-dioxo-17-oxa-3,13-diazapentacyclo[11.8.0.02,11.04,9.015,20]henicosa-1(21),2,4(9),5,7,10,15(20)-heptaen-7-yl] 4-piperidin-1-ylpiperidine-1-carboxylate
CCc1ccc(C(=O)C(C)CN2CCCCC2)cc1	INACTIVE	1-(4-ethylphenyl)-2-methyl-3-piperidin-1-ylpropan-1-one
CCc1ccc(CCOc2ccc(Cc3sc(=O)[nH]c3O)cc2)nc1	INACTIVE	5-[[4-[2-(5-ethylpyridin-2-yl)ethoxy]phenyl]methyl]-4-hydroxy-3H-1,3-thiazol-2-one
CCc1cccc2c3c([nH]c12)C(CC)(CC(=O)O)OCC3	INACTIVE	2-(1,8-diethyl-4,9-dihydro-3H-pyrano[3,4-b]indol-1-yl)acetic acid
CCc1oc2ccccc2c1C(=O)c1cc(Br)c(O)c(Br)c1	INACTIVE	(3,5-dibromo-4-hydroxyphenyl)-(2-ethyl-1-benzofuran-3-yl)methanone
CCn1cc(C(=O)O)c(=O)c2cc(F)c(N3CCN(C)CC3)cc21	INACTIVE	1-ethyl-6-fluoro-7-(4-methylpiperazin-1-yl)-4-oxoquinoline-3-carboxylic acid
CCn1cc(C(=O)O)c(=O)c2cc(F)c(N3CCNC(C)C3)c(F)c21	INACTIVE	1-ethyl-6,8-difluoro-7-(3-methylpiperazin-1-yl)-4-oxoquinoline-3-carboxylic acid
CCn1cc(C(=O)O)c(=O)c2cc(F)c(N3CCNCC3)cc21	INACTIVE	1-ethyl-6-fluoro-4-oxo-7-piperazin-1-ylquinoline-3-carboxylic acid
CCn1cc(C(=O)O)c(=O)c2cc(F)c(N3CCNCC3)nc21	INACTIVE	1-ethyl-6-fluoro-4-oxo-7-piperazin-1-yl-1,8-naphthyridine-3-carboxylic acid
CCn1cc(C(=O)O)c(=O)c2cnc(N3CCCC3)nc21	INACTIVE	8-ethyl-5-oxo-2-pyrrolidin-1-ylpyrido[2,3-d]pyrimidine-6-carboxylic acid
CN(C(=O)CCCOc1ccc2[nH]c(=O)ccc2c1)C1CCCCC1	INACTIVE	N-cyclohexyl-N-methyl-4-[(2-oxo-1H-quinolin-6-yl)oxy]butanamide
CN(C(=O)Cn1c(=O)oc2ccc(-c3cccnc3)cc21)c1ccc(C(F)(F)F)cc1	INACTIVE	N-methyl-2-(2-oxo-5-pyridin-3-yl-1,3-benzoxazol-3-yl)-N-[4-(trifluoromethyl)phenyl]acetamide
CN(C(=O)Cn1c(=O)oc2ccc(-c3ccncc3)cc21)c1ccccc1	INACTIVE	N-methyl-2-(2-oxo-5-pyridin-4-yl-1,3-benzoxazol-3-yl)-N-phenylacetamide
CN(C)N=Nc1[nH]cnc1C(N)=O	INACTIVE	4-[(E)-dimethylaminodiazenyl]-1H-imidazole-5-carboxamide
CN(C)C(N)=NC(=N)N	INACTIVE	3-(diaminomethylidene)-1,1-dimethylguanidine
CN(C)C(=O)Oc1cc(OC(=O)N(C)C)cc(C(O)CNC(C)(C)C)c1	INACTIVE	[3-[2-(tert-butylamino)-1-hydroxyethyl]-5-(dimethylcarbamoyloxy)phenyl] N,N-dimethylcarbamate
CN(C)C(=O)Oc1cccc([N+](C)(C)C)c1	INACTIVE	[3-(dimethylcarbamoyloxy)phenyl]-trimethylazanium;bromide
CN(C)CC=C(c1ccc(Br)cc1)c1cccnc1	INACTIVE	(Z)-3-(4-bromophenyl)-N,N-dimethyl-3-pyridin-3-ylprop-2-en-1-amine
CN(C)C1C(=O)C(C(N)=O)C(=O)C2(O)C(=O)C3C(=O)c4c(O)ccc(Cl)c4C(C)(O)C3CC12	INACTIVE	(4S,4aS,5aS,6S,12aR)-7-chloro-4-(dimethylamino)-1,6,10,11,12a-pentahydroxy-6-methyl-3,12-dioxo-4,4a,5,5a-tetrahydrotetracene-2-carboxamide
CN(C)C1C(=O)C(C(N)=O)C(=O)C2(O)C(=O)C3C(=O)c4c(O)cccc4C(C)(O)C3C(O)C12	INACTIVE	(4S,4aR,5S,5aR,6S,12aR)-4-(dimethylamino)-1,5,6,10,11,12a-hexahydroxy-6-methyl-3,12-dioxo-4,4a,5,5a-tetrahydrotetracene-2-carboxamide
CN(C)C1C(=O)C(C(N)=O)C(=O)C2(O)C(=O)C3C(=O)c4c(O)cccc4C(C)(O)C3CC12	INACTIVE	4-(dimethylamino)-6,10,12a-trihydroxy-6-methyl-1,3,11,12-tetraoxo-4a,5,5a,11a-tetrahydro-4H-tetracene-2-carboxamide
CN(C)CCC(c1ccccc1)c1ccccn1	INACTIVE	N,N-dimethyl-3-phenyl-3-pyridin-2-ylpropan-1-amine
CN(C)CCCN1c2ccccc2[S+]([O-])c2ccc(Cl)cc21	INACTIVE	3-(2-chloro-5-oxophenothiazin-10-yl)-N,N-dimethylpropan-1-amine
CN(C)CCN(Cc1cccs1)c1ccccn1	INACTIVE	N,N-dimethyl-N'-pyridin-2-yl-N'-(thiophen-2-ylmethyl)ethane-1,2-diamine
CN(C)CCOC(c1ccccc1)c1ccccc1	INACTIVE	2-benzhydryloxy-N,N-dimethylethanamine;8-chloro-1,3-dimethyl-7H-purine-2,6-dione
CN(C)c1nc(N(C)C)nc(N(C)C)n1	INACTIVE	2-N,2-N,4-N,4-N,6-N,6-N-hexamethyl-1,3,5-triazine-2,4,6-triamine
CN(CCOc1ccc(CC(Nc2ccccc2C(=O)c2ccccc2)C(=O)O)cc1)c1ccccn1	INACTIVE	(2S)-2-(2-benzoylanilino)-3-[4-[2-[methyl(pyridin-2-yl)amino]ethoxy]phenyl]propanoic acid
CN(CCOc1ccc(Cc2sc(=O)[nH]c2O)cc1)c1ccccn1	INACTIVE	4-hydroxy-5-[[4-[2-[methyl(pyridin-2-yl)amino]ethoxy]phenyl]methyl]-3H-1,3-thiazol-2-one
CN(Cc1cc(Br)cc(Br)c1N)C1CCCCC1	INACTIVE	2,4-dibromo-6-[[cyclohexyl(methyl)amino]methyl]aniline
CN(Cc1cnc2[nH]c(=N)[nH]c(=N)c2n1)c1ccc(C(=O)NC(CCC(=O)O)C(=O)O)cc1	INACTIVE	(2S)-2-[[4-[(2,4-diaminopteridin-6-yl)methyl-methylamino]benzoyl]amino]pentanedioic acid
CN(N=O)C(=O)NC1C(O)OC(CO)C(O)C1O	INACTIVE	1-methyl-1-nitroso-3-[(3R,4R,5S,6R)-2,4,5-trihydroxy-6-(hydroxymethyl)oxan-3-yl]urea
CN=C(C[N+](=O)[O-])NCCSCc1ccc(CN(C)C)o1	INACTIVE	1-N'-[2-[[5-[(dimethylamino)methyl]furan-2-yl]methylsulfanyl]ethyl]-1-N-methyl-2-nitroethene-1,1-diamine
CN=C(C[N+](=O)[O-])NCCSCc1csc(CN(C)C)n1	INACTIVE	1-N'-[2-[[2-[(dimethylamino)methyl]-1,3-thiazol-4-yl]methylsulfanyl]ethyl]-1-N-methyl-2-nitroethene-1,1-diamine
CN=C(NC#N)NCCSCc1[nH]cnc1C	INACTIVE	1-cyano-2-methyl-3-[2-[(5-methyl-1H-imidazol-4-yl)methylsulfanyl]ethyl]guanidine
CN1C(=O)CN=C(c2ccccc2)c2cc(Cl)ccc21	INACTIVE	7-chloro-1-methyl-5-phenyl-3H-1,4-benzodiazepin-2-one
CN1C(=O)CN=C(c2ccccc2)c2cc([N+](=O)[O-])ccc21	INACTIVE	1-methyl-7-nitro-5-phenyl-3H-1,4-benzodiazepin-2-one
CN1C(=O)COc2c(C(=O)NC3CN4CCC3CC4)cc(Cl)cc21	INACTIVE	N-(1-azabicyclo[2.2.2]octan-3-yl)-6-chloro-4-methyl-3-oxo-1,4-benzoxazine-8-carboxamide
CN1C(=O)OC(C)(C)C1=O	INACTIVE	3,5,5-trimethyl-1,3-oxazolidine-2,4-dione
CN1C(C(=O)N=c2cccc[nH]2)C(=O)c2ccccc2S1(=O)=O	INACTIVE	4-hydroxy-2-methyl-1,1-dioxo-N-pyridin-2-yl-1lambda6,2-benzothiazine-3-carboxamide
CN1C(C(=O)N=c2cccc[nH]2)C(=O)c2sccc2S1(=O)=O	INACTIVE	4-hydroxy-2-methyl-1,1-dioxo-N-pyridin-2-ylthieno[2,3-e]thiazine-3-carboxamide
CN1C2CC(OC(=O)C(CO)c3ccccc3)CC1C1OC12	INACTIVE	[(1R,2S,4S,5S)-9-methyl-3-oxa-9-azatricyclo[3.3.1.02,4]nonan-7-yl] (2S)-3-hydroxy-2-phenylpropanoate
CN1C2CCC1CC(OC(=O)C(CO)c1ccccc1)C2	INACTIVE	[(1R,5S)-8-methyl-8-azabicyclo[3.2.1]octan-3-yl] 3-hydroxy-2-phenylpropanoate
CN1C2CCC1CC(OC(=O)C(O)c1ccccc1)C2	INACTIVE	[(1R,5S)-8-methyl-8-azabicyclo[3.2.1]octan-3-yl] 2-hydroxy-2-phenylacetate;hydrobromide
CN1C2CCC1CC(OC(=O)c1c[nH]c3ccccc13)C2	INACTIVE	[(1R,5S)-8-methyl-8-azabicyclo[3.2.1]octan-3-yl] 1H-indole-3-carboxylate
CN1C2CCCC1CC(NC(=O)c1nn(C)c3ccccc13)C2	INACTIVE	1-methyl-N-(9-methyl-9-azabicyclo[3.3.1]nonan-3-yl)indazole-3-carboxamide
CN1CC(C(=O)NC2(C)OC3(O)C4CCCN4C(=O)C(Cc4ccccc4)N3C2=O)=CC2c3cccc4[nH]cc(c34)CC21	INACTIVE	(6aR,9R)-N-[(1S,2S,4R,7S)-7-benzyl-2-hydroxy-4-methyl-5,8-dioxo-3-oxa-6,9-diazatricyclo[7.3.0.02,6]dodecan-4-yl]-7-methyl-6,6a,8,9-tetrahydro-4H-indolo[4,3-fg]quinoline-9-carboxamide
CN1CC2CC1CN2c1cc2c(cc1F)c(=O)c(C(=O)O)cn2C1CC1	INACTIVE	1-cyclopropyl-6-fluoro-7-[(1S,4S)-5-methyl-2,5-diazabicyclo[2.2.1]heptan-2-yl]-4-oxoquinoline-3-carboxylic acid
CN1CCC(=C2c3ccccc3CC(=O)c3sccc32)CC1	INACTIVE	2-(1-methylpiperidin-4-ylidene)-6-thiatricyclo[8.4.0.03,7]tetradeca-1(14),3(7),4,10,12-pentaen-8-one
CN1CCC23CCCCC2C1Cc1ccc(O)cc13	INACTIVE	(1R,9R,10R)-17-methyl-17-azatetracyclo[7.5.3.01,10.02,7]heptadeca-2(7),3,5-trien-4-ol
CN1CCCC1c1cccnc1	INACTIVE	3-[(2S)-1-methylpyrrolidin-2-yl]pyridine
CN1CCN(C2=Nc3cc(Cl)ccc3Nc3ccccc32)CC1	INACTIVE	3-chloro-6-(4-methylpiperazin-1-yl)-11H-benzo[b][1,4]benzodiazepine
CN1CCN(c2c(F)cc3c(=O)c(C(=O)O)cn(CCF)c3c2F)CC1	INACTIVE	6,8-difluoro-1-(2-fluoroethyl)-7-(4-methylpiperazin-1-yl)-4-oxoquinoline-3-carboxylic acid
CNC(=O)Oc1ccc2c(c1)C1(C)CCN(C)C1N2C	INACTIVE	[(3aR,8bS)-3,4,8b-trimethyl-2,3a-dihydro-1H-pyrrolo[2,3-b]indol-7-yl] N-methylcarbamate
CNC1(c2ccccc2Cl)CCCCC1=O	INACTIVE	2-(2-chlorophenyl)-2-(methylamino)cyclohexan-1-one
CN=C1C=[N+]([O-])C(c2ccccc2)c2cc(Cl)ccc2N1	INACTIVE	7-chloro-4-hydroxy-N-methyl-5-phenyl-3H-1,4-benzodiazepin-2-imine
CNC1C(O)C(NC)C2OC3(O)C(=O)CC(C)OC3OC2C1O	INACTIVE	(1R,3S,5R,8R,10R,11S,12S,13R,14S)-8,12,14-trihydroxy-5-methyl-11,13-bis(methylamino)-2,4,9-trioxatricyclo[8.4.0.03,8]tetradecan-7-one
CNC1C(O)C(OC2C(N)CC(N)C(OC3OC(CN)=CCC3N)C2O)OCC1(C)O	INACTIVE	(2R,3R,4R,5R)-2-[(1S,2S,3R,4S,6R)-4,6-diamino-3-[[(2S,3R)-3-amino-6-(aminomethyl)-3,4-dihydro-2H-pyran-2-yl]oxy]-2-hydroxycyclohexyl]oxy-5-methyl-4-(methylamino)oxane-3,5-diol
CNC1C(OC2C(OC3C(O)C(O)C(N=C(N)N)C(O)C3N=C(N)N)OC(C)C2(O)C=O)OC(CO)C(O)C1O	INACTIVE	2-[(1R,2R,3S,4R,5R,6S)-3-(diaminomethylideneamino)-4-[(2R,3R,4R,5S)-3-[(2S,3S,4S,5R,6S)-4,5-dihydroxy-6-(hydroxymethyl)-3-(methylamino)oxan-2-yl]oxy-4-formyl-4-hydroxy-5-methyloxolan-2-yl]oxy-2,5,6-trihydroxycyclohexyl]guanidine
CNCC(O)c1ccc(O)c(O)c1	INACTIVE	4-[(1R)-1-hydroxy-2-(methylamino)ethyl]benzene-1,2-diol
CNCCc1ccccn1	INACTIVE	N-methyl-2-pyridin-2-ylethanamine
CNNCc1ccc(C(=O)NC(C)C)cc1	INACTIVE	4-[(2-methylhydrazinyl)methyl]-N-propan-2-ylbenzamide
CNS(=O)(=O)Cc1ccc2[nH]cc(CCN(C)C)c2c1	INACTIVE	1-[3-[2-(dimethylamino)ethyl]-1H-indol-5-yl]-N-methylmethanesulfonamide
COC(=O)C(c1ccccc1Cl)N1CCc2sccc2C1	INACTIVE	methyl (2S)-2-(2-chlorophenyl)-2-(6,7-dihydro-4H-thieno[3,2-c]pyridin-5-yl)acetate
COC(=O)C1=C(C)N=C(C)C(C(=O)OC)C1c1ccccc1[N+](=O)[O-]	INACTIVE	dimethyl 2,6-dimethyl-4-(2-nitrophenyl)-1,4-dihydropyridine-3,5-dicarboxylate
COC(=O)C1=C(C)N=C(C)C(C(=O)OCC(C)C)C1c1ccccc1[N+](=O)[O-]	INACTIVE	3-O-methyl 5-O-(2-methylpropyl) 2,6-dimethyl-4-(2-nitrophenyl)-1,4-dihydropyridine-3,5-dicarboxylate
COC(=O)C1C(O)CCC2CN3CCc4c([nH]c5ccccc45)C3CC21	INACTIVE	methyl (1S,15S,18S,19S,20S)-18-hydroxy-1,3,11,12,14,15,16,17,18,19,20,21-dodecahydroyohimban-19-carboxylate
COC(=O)C1C(OC(=O)c2ccccc2)CC2CCC1N2C	INACTIVE	methyl (1R,2R,3S,5S)-3-benzoyloxy-8-methyl-8-azabicyclo[3.2.1]octane-2-carboxylate
COC(=O)CC(O)(CCC(C)(C)O)C(=O)OC1C(OC)=CC23CCCN2CCc2cc4c(cc2C13)OCO4	INACTIVE	1-O-[(2S,3S,6R)-4-methoxy-16,18-dioxa-10-azapentacyclo[11.7.0.02,6.06,10.015,19]icosa-1(20),4,13,15(19)-tetraen-3-yl] 4-O-methyl (2R)-2-hydroxy-2-(3-hydroxy-3-methylbutyl)butanedioate
COC(=O)CCc1ccc(OCC(O)CNC(C)C)cc1	INACTIVE	methyl 3-[4-[2-hydroxy-3-(propan-2-ylamino)propoxy]phenyl]propanoate
COC(=O)N=c1[nH]c2ccc(C(=O)c3ccc(F)cc3)cc2[nH]1	INACTIVE	methyl N-[6-(4-fluorobenzoyl)-1H-benzimidazol-2-yl]carbamate
COC(=O)N=c1[nH]c2ccc([S+]([O-])c3ccccc3)cc2[nH]1	INACTIVE	methyl N-[6-(benzenesulfinyl)-1H-benzimidazol-2-yl]carbamate
COC(=O)N=c1[nH]c2ccc(C(=O)c3ccccc3)cc2[nH]1	INACTIVE	methyl N-(6-benzoyl-1H-benzimidazol-2-yl)carbamate
COC(=O)N=c1[nH]c2ccc(C(=O)c3cccs3)cc2[nH]1	INACTIVE	methyl N-[6-(thiophene-2-carbonyl)-1H-benzimidazol-2-yl]carbamate
COC(=O)N=c1[nH]c2ccc(Sc3ccccc3)cc2[nH]1	INACTIVE	methyl N-(6-phenylsulfanyl-1H-benzimidazol-2-yl)carbamate
COC(=O)c1ccc(O)cc1	INACTIVE	methyl 4-hydroxybenzoate
COC(=O)c1ccccc1O	INACTIVE	methyl 2-hydroxybenzoate
COC1(NC(=O)CSCC#N)C(=O)N2C(C(=O)O)=C(CSc3nnnn3C)CSC21	INACTIVE	(6R,7S)-7-[[2-(cyanomethylsulfanyl)acetyl]amino]-7-methoxy-3-[(1-methyltetrazol-5-yl)sulfanylmethyl]-8-oxo-5-thia-1-azabicyclo[4.2.0]oct-2-ene-2-carboxylic acid
COC12C(=COC(N)=O)c3c(O)c(N)c(C)c(O)c3N1CC1NC12	INACTIVE	[(4S,6S,7R,8S)-11-amino-7-methoxy-12-methyl-10,13-dioxo-2,5-diazatetracyclo[7.4.0.02,7.04,6]trideca-1(9),11-dien-8-yl]methyl carbamate
COc1c(O)c(C)c(C=CCCCCCCCCO)c(O)c1OC	INACTIVE	2-(10-hydroxydecyl)-5,6-dimethoxy-3-methylcyclohexa-2,5-diene-1,4-dione
COC1=CC(=O)CC(C)C12Oc1c(Cl)c(OC)cc(OC)c1C2=O	INACTIVE	(2S,5'R)-7-chloro-3',4,6-trimethoxy-5'-methylspiro[1-benzofuran-2,4'-cyclohex-2-ene]-1',3-dione
COC1C(O)C(N)C(OC2OC(C(C)N)CCC2N)C(O)C1N(C)C(=O)CN	INACTIVE	2-amino-N-[(1S,2R,3R,4S,5S,6R)-4-amino-3-[(2R,3R,6S)-3-amino-6-[(1S)-1-aminoethyl]oxan-2-yl]oxy-2,5-dihydroxy-6-methoxycyclohexyl]-N-methylacetamide
COC1C(O)CC(=O)OC(C)CC=CC=CC(O)C(C)CC(CC=O)C1OC1OC(C)C(OC2CC(C)(O)C(OC(=O)CC(C)C)C(C)O2)C(N(C)C)C1O	INACTIVE	[(2S,3S,4R,6S)-6-[(2R,3S,4R,5R,6S)-6-[[(4R,5S,6S,7R,9R,10R,11E,13E,16R)-4,10-dihydroxy-5-methoxy-9,16-dimethyl-2-oxo-7-(2-oxoethyl)-1-oxacyclohexadeca-11,13-dien-6-yl]oxy]-4-(dimethylamino)-5-hydroxy-2-methyloxan-3-yl]oxy-4-hydroxy-2,4-dimethyloxan-3-yl] 3-methylbutanoate
COC1OC2OC3(C)CCC4C(C)CCC(C1C)C24OO3	INACTIVE	(1R,4S,5R,8S,9R,10S,12R,13R)-10-methoxy-1,5,9-trimethyl-11,14,15,16-tetraoxatetracyclo[10.3.1.04,13.08,13]hexadecane
COCC(C(=O)N1CCN(c2cccc(C(F)(F)F)c2)CC1)n1c(O)ccc1O	INACTIVE	1-[3-methoxy-1-oxo-1-[4-[3-(trifluoromethyl)phenyl]piperazin-1-yl]propan-2-yl]pyrrolidine-2,5-dione
COCCCOc1ccnc(C[S+]([O-])c2nc3ccccc3[nH]2)c1C	INACTIVE	2-[[4-(3-methoxypropoxy)-3-methylpyridin-2-yl]methylsulfinyl]-1H-benzimidazole
COCCOC(=O)C1=C(C)N=C(C)C(C(=O)OC(C)C)C1c1cccc([N+](=O)[O-])c1	INACTIVE	5-(2-Methoxyethyl) 3-propan-2-yl 2,6-dimethyl-4-(3-nitrophenyl)-3,4-dihydropyridine-3,5-dicarboxylate
COCCc1ccc(OCC(O)CNC(C)C)cc1	INACTIVE	1-[4-(2-methoxyethyl)phenoxy]-3-(propan-2-ylamino)propan-2-ol
COCc1c(-c2ccc(F)cc2)c(=CCC(O)CC(O)CC(=O)O)c(C(C)C)nc1=C(C)C	INACTIVE	(E,3R,5S)-7-[4-(4-fluorophenyl)-5-(methoxymethyl)-2,6-di(propan-2-yl)pyridin-3-yl]-3,5-dihydroxyhept-6-enoic acid
CON=C(C(=O)NC1C(=O)N2C(C(=O)O)=C(COC(C)=O)CSC12)c1csc(=N)[nH]1	INACTIVE	(6R,7R)-3-(acetyloxymethyl)-7-[[(2Z)-2-(2-amino-1,3-thiazol-4-yl)-2-methoxyiminoacetyl]amino]-8-oxo-5-thia-1-azabicyclo[4.2.0]oct-2-ene-2-carboxylic acid
COP(=O)(OC)OC=C(Cl)Cl	INACTIVE	2,2-dichloroethenyl dimethyl phosphate
COc1c(CC=C(C)CCC(=O)O)c(O)c2c(O)occ2c1C	INACTIVE	(E)-6-(4-hydroxy-6-methoxy-7-methyl-3-oxo-1H-2-benzofuran-5-yl)-4-methylhex-4-enoic acid
COc1c(CC=C(C)CCC(=O)OCCN2CCOCC2)c(O)c2c(O)occ2c1C	INACTIVE	2-morpholin-4-ylethyl (E)-6-(4-hydroxy-6-methoxy-7-methyl-3-oxo-1H-2-benzofuran-5-yl)-4-methylhex-4-enoate
COc1c(N2CCNC(C)C2)c(F)cc2c(=O)c(C(=O)O)cn(C3CC3)c12	INACTIVE	1-cyclopropyl-6-fluoro-8-methoxy-7-(3-methylpiperazin-1-yl)-4-oxoquinoline-3-carboxylic acid
COc1c2occc2cc2ccc(=O)oc12	INACTIVE	9-methoxyfuro[3,2-g]chromen-7-one
COc1cc(C=CC(=O)O)ccc1O	INACTIVE	(E)-3-(4-hydroxy-3-methoxyphenyl)prop-2-enoic acid
COc1cc(C(=O)NC2CCCNC2)cc(OC)c1OC	INACTIVE	3,4,5-trimethoxy-N-piperidin-3-ylbenzamide
COc1cc(C(=O)NS(=O)(=O)c2ccccc2C)ccc1Cc1cn(C)c2ccc(NC(=O)OC3CCCC3)cc12	INACTIVE	cyclopentyl N-[3-[[2-methoxy-4-[(2-methylphenyl)sulfonylcarbamoyl]phenyl]methyl]-1-methylindol-5-yl]carbamate
COc1cc(C2c3cc4c(cc3C(O)C3COC(=O)C23)OCO4)cc(OC)c1OC	INACTIVE	(5R,5aR,8aR,9R)-5-hydroxy-9-(3,4,5-trimethoxyphenyl)-5a,6,8a,9-tetrahydro-5H-[2]benzofuro[5,6-f][1,3]benzodioxol-8-one
COc1cc(C2c3cc4c(cc3C(OC3OC5COC(C)OC5C(O)C3O)C3COC(=O)C23)OCO4)cc(OC)c1O	INACTIVE	(5S,5aR,8aR,9R)-5-[[(2R,4aR,6R,7R,8R,8aS)-7,8-dihydroxy-2-methyl-4,4a,6,7,8,8a-hexahydropyrano[3,2-d][1,3]dioxin-6-yl]oxy]-9-(4-hydroxy-3,5-dimethoxyphenyl)-5a,6,8a,9-tetrahydro-5H-[2]benzofuro[6,5-f][1,3]benzodioxol-8-one
COc1cc(CNC(=O)CCCCC=CC(C)C)ccc1O	INACTIVE	(E)-N-[(4-hydroxy-3-methoxyphenyl)methyl]-8-methylnon-6-enamide
COc1cc(=N)[nH]c2[nH]c(-c3ccc(F)cc3)c(-c3ccncc3)c12	INACTIVE	2-(4-fluorophenyl)-4-methoxy-3-pyridin-4-yl-1H-pyrrolo[2,3-b]pyridin-6-amine
COc1cc(NC(C)CCCN)c2ncccc2c1	INACTIVE	4-N-(6-methoxyquinolin-8-yl)pentane-1,4-diamine
COc1cc(=NS(=O)(=O)c2ccc(N)cc2)[nH]c(OC)n1	INACTIVE	4-amino-N-(2,6-dimethoxypyrimidin-4-yl)benzenesulfonamide
COc1cc(OC)c(C(=O)CCCN2CCCC2)c(OC)c1	INACTIVE	4-pyrrolidin-1-yl-1-(2,4,6-trimethoxyphenyl)butan-1-one
COc1cc2c(c(OC)c1OC)-c1ccc(OC)c(=O)cc1C(NC(C)=O)CC2	INACTIVE	N-[(7S)-1,2,3,10-tetramethoxy-9-oxo-6,7-dihydro-5H-benzo[a]heptalen-7-yl]acetamide
COc1cc2c(c3oc(=O)c4c(c13)CCC4=O)C1C=COC1O2	INACTIVE	(3S,7R)-11-methoxy-6,8,19-trioxapentacyclo[10.7.0.02,9.03,7.013,17]nonadeca-1,4,9,11,13(17)-pentaene-16,18-dione
COc1cc2c(cc1OC)C1CC(=O)C(CC(C)C)CN1CC2	INACTIVE	9,10-dimethoxy-3-(2-methylpropyl)-1,3,4,6,7,11b-hexahydrobenzo[a]quinolizin-2-one
COc1cc2c3cc1Oc1cc(ccc1O)CC1c4c(cc(OC)c(O)c4Oc4ccc(cc4)CC3N(C)CC2)CC[N+]1(C)C	INACTIVE	(1S,16R)-10,25-dimethoxy-15,15,30-trimethyl-7,23-dioxa-30-aza-15-azoniaheptacyclo[22.6.2.23,6.18,12.118,22.027,31.016,34]hexatriaconta-3(36),4,6(35),8(34),9,11,18(33),19,21,24,26,31-dodecaene-9,21-diol;chloride
COc1cc2[nH]c(N3CCN(C(=O)C4CCCO4)CC3)nc(=N)c2cc1OC	INACTIVE	[4-(4-amino-6,7-dimethoxyquinazolin-2-yl)piperazin-1-yl]-(oxolan-2-yl)methanone
COc1cc2[nH]c(N3CCN(C(=O)c4ccco4)CC3)nc(=N)c2cc1OC	INACTIVE	[4-(4-amino-6,7-dimethoxyquinazolin-2-yl)piperazin-1-yl]-(furan-2-yl)methanone
COc1ccc(C=CC(=O)Nc2ccccc2C(=O)O)cc1OC	INACTIVE	2-[[(E)-3-(3,4-dimethoxyphenyl)prop-2-enoyl]amino]benzoic acid
COc1ccc(C(=O)N2CCCC2=O)cc1	INACTIVE	1-(4-methoxybenzoyl)pyrrolidin-2-one
COc1ccc(C(CN(C)C)C2(O)CCCCC2)cc1	INACTIVE	1-[2-(dimethylamino)-1-(4-methoxyphenyl)ethyl]cyclohexan-1-ol
COc1ccc(C2C(=O)c3ccccc3C2=O)cc1	INACTIVE	2-(4-methoxyphenyl)indene-1,3-dione
COc1ccc(C2CNC(=O)C2)cc1OC1CCCC1	INACTIVE	4-(3-cyclopentyloxy-4-methoxyphenyl)pyrrolidin-2-one
COc1ccc(C2Sc3ccccc3N(CCN(C)C)C(=O)C2OC(C)=O)cc1	INACTIVE	[(2S,3S)-5-[2-(dimethylamino)ethyl]-2-(4-methoxyphenyl)-4-oxo-2,3-dihydro-1,5-benzothiazepin-3-yl] acetate
COc1ccc(CC(N)C(=O)NC2C(CO)OC(n3cnc4c(N(C)C)ncnc43)C2O)cc1	INACTIVE	(2S)-2-amino-N-[(2S,3S,4R,5R)-5-[6-(dimethylamino)purin-9-yl]-4-hydroxy-2-(hydroxymethyl)oxolan-3-yl]-3-(4-methoxyphenyl)propanamide
COc1ccc(CC2NCC(O)C2OC(C)=O)cc1	INACTIVE	[(2R,3S,4S)-4-hydroxy-2-[(4-methoxyphenyl)methyl]pyrrolidin-3-yl] acetate
COc1ccc(CN(CCN(C)C)c2nccs2)cc1	INACTIVE	N'-[(4-methoxyphenyl)methyl]-N,N-dimethyl-N'-(1,3-thiazol-2-yl)ethane-1,2-diamine
COc1ccc(CN2CCNCC2)c(OC)c1OC	INACTIVE	1-[(2,3,4-trimethoxyphenyl)methyl]piperazine
COc1ccc(Cc2nccc3cc(OC)c(OC)cc23)cc1OC	INACTIVE	1-[(3,4-dimethoxyphenyl)methyl]-6,7-dimethoxyisoquinoline
COc1ccc(Cl)cc1C(=O)NCCc1ccc(S(=O)(=O)NC(=O)NC2CCCCC2)cc1	INACTIVE	5-chloro-N-[2-[4-(cyclohexylcarbamoylsulfamoyl)phenyl]ethyl]-2-methoxybenzamide
COc1ccc(OC)c(C(O)C(C)NC(C)(C)C)c1	INACTIVE	2-(tert-butylamino)-1-(2,5-dimethoxyphenyl)propan-1-ol
COc1ccc2[nH]c([S+]([O-])Cc3ncc(C)c(OC)c3C)nc2c1	INACTIVE	6-methoxy-2-[(4-methoxy-3,5-dimethylpyridin-2-yl)methylsulfinyl]-1H-benzimidazole
COc1ccc2[nH]cc(CCNC(C)=O)c2c1	INACTIVE	N-[2-(5-methoxy-1H-indol-3-yl)ethyl]acetamide
COc1ccc2c(c1)C13CCCCC1C(C2)N(C)CC3	INACTIVE	(1S,9S,10S)-4-methoxy-17-methyl-17-azatetracyclo[7.5.3.01,10.02,7]heptadeca-2(7),3,5-triene
COc1ccc2c(c1)c(CC(=O)O)c(C)n2C(=O)c1ccc(Cl)cc1	INACTIVE	2-[1-(4-chlorobenzoyl)-5-methoxy-2-methylindol-3-yl]acetic acid
COc1ccc2c(c1)c(CC(=O)OCC(=O)O)c(C)n2C(=O)c1ccc(Cl)cc1	INACTIVE	2-[2-[1-(4-chlorobenzoyl)-5-methoxy-2-methylindol-3-yl]acetyl]oxyacetic acid
COc1ccc2c(c1OC)C(=O)OC2C1c2c(cc3c(c2OC)OCO3)CCN1C	INACTIVE	(3S)-6,7-dimethoxy-3-[(5R)-4-methoxy-6-methyl-7,8-dihydro-5H-[1,3]dioxolo[4,5-g]isoquinolin-5-yl]-3H-2-benzofuran-1-one
COc1ccc2c3c1OC1C(O)C=CC4C(C2)N(C)CCC341	INACTIVE	(4R,4aR,7S,7aR,12bS)-9-methoxy-3-methyl-2,4,4a,7,7a,13-hexahydro-1H-4,12-methanobenzofuro[3,2-e]isoquinolin-7-ol
COc1ccc2c3c1OC1CC(O)C=CC31CCN(C)C2	INACTIVE	(1S,12S,14R)-9-methoxy-4-methyl-11-oxa-4-azatetracyclo[8.6.1.01,12.06,17]heptadeca-6(17),7,9,15-tetraen-14-ol
COc1ccc2cc(C(C)C(=O)O)ccc2c1	INACTIVE	(2S)-2-(6-methoxynaphthalen-2-yl)propanoic acid
COc1ccc2cc(CC(=O)O)ccc2c1	INACTIVE	2-(6-methoxynaphthalen-2-yl)acetic acid
COc1ccc2cc(CCC(C)=O)ccc2c1	INACTIVE	4-(6-methoxynaphthalen-2-yl)butan-2-one
COc1ccc2cc3[n+](cc2c1OC)CCc1cc2c(cc1-3)OCO2	INACTIVE	16,17-dimethoxy-5,7-dioxa-13-azoniapentacyclo[11.8.0.02,10.04,8.015,20]henicosa-1(13),2,4(8),9,14,16,18,20-octaene
COc1cccc(C2(O)CCCCC2CN(C)C)c1	INACTIVE	2-[(dimethylamino)methyl]-1-(3-methoxyphenyl)cyclohexan-1-ol
COc1cccc2c(O)c3c(O)c4c(c(O)c3c(O)c12)=C(OC1CC(N)C(O)C(C)O1)CC(O)(C(=O)CO)C=4	INACTIVE	(7S,9S)-7-[(2R,4S,5R,6S)-4-amino-5-hydroxy-6-methyloxan-2-yl]oxy-6,9,11-trihydroxy-9-(2-hydroxyacetyl)-4-methoxy-8,10-dihydro-7H-tetracene-5,12-dione
COc1cccc2c(O)c3c(O)c4c(c(O)c3c(O)c12)=C(OC1CC(N)C(O)C(C)O1)CC(O)(C(C)=O)C=4	INACTIVE	(7S,9S)-9-acetyl-7-[(2R,4S,5S,6S)-4-amino-5-hydroxy-6-methyloxan-2-yl]oxy-6,9,11-trihydroxy-4-methoxy-8,10-dihydro-7H-tetracene-5,12-dione
COc1ccccc1C(=O)N1CCC(Cc2ccccc2)CC1	INACTIVE	(4-benzylpiperidin-1-yl)-(2-methoxyphenyl)methanone
COc1ccccc1OCC(O)CO	INACTIVE	3-(2-methoxyphenoxy)propane-1,2-diol
COc1ccccc1OCC(O)COC(N)=O	INACTIVE	[2-hydroxy-3-(2-methoxyphenoxy)propyl] carbamate
COc1ccnc(C[S+]([O-])c2nc3cc(OC(F)F)ccc3[nH]2)c1OC	INACTIVE	6-(difluoromethoxy)-2-[(3,4-dimethoxypyridin-2-yl)methylsulfinyl]-1H-benzimidazole
COC1=NC(C)=NC(Cl)C1N=c1[nH]cc[nH]1	INACTIVE	4-chloro-N-(4,5-dihydro-1H-imidazol-2-yl)-6-methoxy-2-methylpyrimidin-5-amine
COc1[nH]cnc(=NS(=O)(=O)c2ccc(N)cc2)c1OC	INACTIVE	4-amino-N-(5,6-dimethoxypyrimidin-4-yl)benzenesulfonamide
CS(=O)(=O)Nc1ccc([N+](=O)[O-])cc1Oc1ccccc1	INACTIVE	N-(4-nitro-2-phenoxyphenyl)methanesulfonamide
CS(=O)(=O)OCCCCOS(C)(=O)=O	INACTIVE	4-methylsulfonyloxybutyl methanesulfonate
CS(=O)(=O)c1ccc(C(O)C(CO)NC(=O)C(Cl)Cl)cc1	INACTIVE	2,2-dichloro-N-[(1R,2R)-1,3-dihydroxy-1-(4-methylsulfonylphenyl)propan-2-yl]acetamide
CS(=O)(=O)c1ccc(-c2coc(O)c2-c2ccccc2)cc1	INACTIVE	3-(4-methylsulfonylphenyl)-4-phenyl-2H-furan-5-one
C[S+]([O-])c1ccc(-c2nc(-c3ccc(F)cc3)c(-c3ccncc3)[nH]2)cc1	INACTIVE	4-[4-(4-fluorophenyl)-2-(4-methylsulfinylphenyl)-1H-imidazol-5-yl]pyridine
CSc1ccc(C=C2C(C)=C(CC(=O)O)c3cc(F)ccc32)cc1	INACTIVE	2-[(3Z)-6-fluoro-2-methyl-3-[(4-methylsulfanylphenyl)methylidene]inden-1-yl]acetic acid
C[N+](C)(C)CC(O)CC(=O)O	INACTIVE	(3R)-3-hydroxy-4-(trimethylazaniumyl)butanoate
C[N+](C)(C)CCO	INACTIVE	2-hydroxyethyl(trimethyl)azanium;chloride
C[N+](C)(C)CCOC(=O)CCC(=O)OCC[N+](C)(C)C	INACTIVE	trimethyl-[2-[4-oxo-4-[2-(trimethylazaniumyl)ethoxy]butanoyl]oxyethyl]azanium;dichloride
C[N+](C)(C)CCOC(N)=O	INACTIVE	2-carbamoyloxyethyl(trimethyl)azanium
C[N+](C)(C)CCO[PH](=O)(=O)OCC(O)CO	INACTIVE	[(2R)-2,3-dihydroxypropyl] 2-(trimethylazaniumyl)ethyl phosphate
C[N+]1(C)C2CC(OC(=O)C(CO)c3ccccc3)CC1C1OC12	INACTIVE	[(1S,2R,4S,5S)-9,9-dimethyl-3-oxa-9-azoniatricyclo[3.3.1.02,4]nonan-7-yl] (2S)-3-hydroxy-2-phenylpropanoate;bromide
C[n+]1ccc(-c2cc[n+](C)cc2)cc1	INACTIVE	1-methyl-4-(1-methylpyridin-1-ium-4-yl)pyridin-1-ium;dichloride
C[n+]1ccccc1C=NO	INACTIVE	N-[(1-methylpyridin-1-ium-2-yl)methylidene]hydroxylamine
Cc1[nH]c(=O)c(C#N)cc1-c1ccncc1	INACTIVE	6-methyl-2-oxo-5-pyridin-4-yl-1H-pyridine-3-carbonitrile
Cc1[nH]cnc1CN1CCc2c(c3ccccc3n2C)C1=O	INACTIVE	5-methyl-2-[(5-methyl-1H-imidazol-4-yl)methyl]-3,4-dihydropyrido[4,3-b]indol-1-one
Cc1c(-c2ccccc2)[nH]c(=O)n1C1CCN(Cc2ccccc2)CC1	INACTIVE	3-(1-benzylpiperidin-4-yl)-4-methyl-5-phenyl-1H-imidazol-2-one
Cc1c(-c2ccccc2)oc2c(C(=O)OCCN3CCCCC3)cccc2c1=O	INACTIVE	2-piperidin-1-ylethyl 3-methyl-4-oxo-2-phenylchromene-8-carboxylate
Cc1c(C)c2c(c(C)c1O)CCC(C)(CCCC(C)CCCC(C)CCCC(C)C)O2	INACTIVE	(2R)-2,5,7,8-tetramethyl-2-[(4R,8R)-4,8,12-trimethyltridecyl]-3,4-dihydrochromen-6-ol
Cc1c(C)c2c(c(C)c1O)CCC(C)(COc1ccc(Cc3sc(=O)[nH]c3O)cc1)O2	INACTIVE	5-[4-(6-Hydroxy-2,5,7,8-tetramethyl-chroman-2-ylmethoxy)-benzyl]-thiazolidine-2,4-dione
Cc1c(F)c(N2CCNC(C)C2)cc2c1c(=O)c(C(=O)O)cn2C1CC1	INACTIVE	1-cyclopropyl-6-fluoro-5-methyl-7-(3-methylpiperazin-1-yl)-4-oxoquinoline-3-carboxylic acid
Cc1c(N(C)CS(=O)(=O)O)c(=O)n(-c2ccccc2)n1C	INACTIVE	sodium;[(1,5-dimethyl-3-oxo-2-phenylpyrazol-4-yl)-methylamino]methanesulfonate
Cc1c(O)c(=O)ccn1C	INACTIVE	3-hydroxy-1,2-dimethylpyridin-4-one
Cc1c(OCC(F)(F)F)ccnc1C[S+]([O-])c1nc2ccccc2[nH]1	INACTIVE	2-[[3-methyl-4-(2,2,2-trifluoroethoxy)pyridin-2-yl]methylsulfinyl]-1H-benzimidazole
Cc1cc(=O)n(-c2ccccc2)n1C	INACTIVE	1,5-dimethyl-2-phenylpyrazol-3-one
Cc1cc(C(C#N)c2ccc(Cl)cc2)c(Cl)cc1NC(=O)c1cc(I)cc(I)c1O	INACTIVE	N-[5-chloro-4-[(4-chlorophenyl)-cyanomethyl]-2-methylphenyl]-2-hydroxy-3,5-diiodobenzamide
Cc1cc(C)[nH]c(=NS(=O)(=O)c2ccc(N)cc2)n1	INACTIVE	4-amino-N-(4,6-dimethylpyrimidin-2-yl)benzenesulfonamide
Cc1cc(C2CCCCC2)n(O)c(=O)c1	INACTIVE	6-cyclohexyl-1-hydroxy-4-methylpyridin-2-one
Cc1cc(=NS(=O)(=O)c2ccc(N)cc2)[nH]o1	INACTIVE	4-amino-N-(5-methyl-1,2-oxazol-3-yl)benzenesulfonamide
Cc1cc(O)cc(C)c1Cl	INACTIVE	4-chloro-3,5-dimethylphenol
Cc1cc2c(s1)=Nc1ccccc1NC=2N1CCN(C)CC1	INACTIVE	2-methyl-4-(4-methylpiperazin-1-yl)-10H-thieno[2,3-b][1,5]benzodiazepine
Cc1cc2cc3c(C)cc(=O)oc3c(C)c2o1	INACTIVE	2,5,9-trimethylfuro[3,2-g]chromen-7-one
Cc1ccc(N=CN(C)C=Nc2ccc(C)cc2C)c(C)c1	INACTIVE	N'-(2,4-dimethylphenyl)-N-[(2,4-dimethylphenyl)iminomethyl]-N-methylmethanimidamide
Cc1ccc(C(=O)C(C)CN2CCCCC2)cc1	INACTIVE	2-methyl-1-(4-methylphenyl)-3-piperidin-1-ylpropan-1-one
Cc1ccc(C(=O)c2ccc(CC(=O)O)n2C)cc1	INACTIVE	2-[1-methyl-5-(4-methylbenzoyl)pyrrol-2-yl]acetic acid
Cc1ccc(C)c(OCCCC(C)(C)C(=O)O)c1	INACTIVE	5-(2,5-dimethylphenoxy)-2,2-dimethylpentanoic acid
Cc1ccc(Cl)c(Nc2ccccc2C(=O)O)c1Cl	INACTIVE	2-(2,6-dichloro-3-methylanilino)benzoic acid
Cc1ccc(N(CC2=NCCN2)c2cccc(O)c2)cc1	INACTIVE	3-[N-(4,5-dihydro-1H-imidazol-2-ylmethyl)-4-methylanilino]phenol
Cc1ccc(NC(=O)c2ccc(CN3CCN(C)CC3)cc2)cc1N=c1nc(-c2cccnc2)cc[nH]1	INACTIVE	4-[(4-methylpiperazin-1-yl)methyl]-N-[4-methyl-3-[(4-pyridin-3-ylpyrimidin-2-yl)amino]phenyl]benzamide
Cc1ccc(S(=O)(=O)NC(=O)NN2CC3CCCC3C2)cc1	INACTIVE	1-(3,3a,4,5,6,6a-hexahydro-1H-cyclopenta[c]pyrrol-2-yl)-3-(4-methylphenyl)sulfonylurea
Cc1ccc(S(=O)(=O)NC(=O)NN2CCCCCC2)cc1	INACTIVE	1-(azepan-1-yl)-3-(4-methylphenyl)sulfonylurea
Cc1ccc2cc3c(ccc4ccccc43)c3c2c1CC3	INACTIVE	3-methyl-1,2-dihydrobenzo[j]aceanthrylene
Cc1cccc(C)c1NC(=O)C(C)N	INACTIVE	2-amino-N-(2,6-dimethylphenyl)propanamide
Cc1cccc(C)c1NC(=O)C1CCCCN1C	INACTIVE	N-(2,6-dimethylphenyl)-1-methylpiperidine-2-carboxamide
Cc1cccc(C)c1OCC(C)N	INACTIVE	1-(2,6-dimethylphenoxy)propan-2-amine
Cc1cccc(N(C)C(=S)Oc2ccc3ccccc3c2)c1	INACTIVE	O-naphthalen-2-yl N-methyl-N-(3-methylphenyl)carbamothioate
Cc1cccc(N=c2cc(Cl)[nH]c(SCC(=O)O)n2)c1C	INACTIVE	2-[4-chloro-6-(2,3-dimethylanilino)pyrimidin-2-yl]sulfanylacetic acid
Cc1cccc(Nc2ccccc2C(=O)O)c1C	INACTIVE	2-(2,3-dimethylanilino)benzoic acid
Cc1cccc(N=c2cc[nH]cc2S(=O)(=O)NC(=O)NC(C)C)c1	INACTIVE	1-[4-(3-methylanilino)pyridin-3-yl]sulfonyl-3-propan-2-ylurea
Cc1ccccc1C(=O)N1CCC(Cc2ccccc2)CC1	INACTIVE	(4-benzylpiperidin-1-yl)-(2-methylphenyl)methanone
Cc1ccccc1N1C(=O)c2cc(S(N)(=O)=O)c(Cl)cc2NC1C	INACTIVE	7-chloro-2-methyl-3-(2-methylphenyl)-4-oxo-1,2-dihydroquinazoline-6-sulfonamide
Cc1ccccc1N1CCN(CCc2nnc3n2CCCC3)CC1	INACTIVE	3-[2-[4-(2-methylphenyl)piperazin-1-yl]ethyl]-5,6,7,8-tetrahydro-[1,2,4]triazolo[4,3-a]pyridine
Cc1cc[nH]c(=NS(=O)(=O)c2ccc(N)cc2)n1	INACTIVE	4-amino-N-(4-methylpyrimidin-2-yl)benzenesulfonamide
Cc1ccnc2c1NC(=O)c1cccnc1N2C1CC1	INACTIVE	2-cyclopropyl-7-methyl-2,4,9,15-tetrazatricyclo[9.4.0.03,8]pentadeca-1(11),3,5,7,12,14-hexaen-10-one
Cc1cn(C2C=CC(CO)O2)c(=O)[nH]c1=O	INACTIVE	1-[(2R,5S)-5-(hydroxymethyl)-2,5-dihydrofuran-2-yl]-5-methylpyrimidine-2,4-dione
Cc1cn(C2CC(N=[N+]=[N-])C(CO)O2)c(=O)[nH]c1=O	INACTIVE	1-[(2R,4S,5S)-4-azido-5-(hydroxymethyl)oxolan-2-yl]-5-methylpyrimidine-2,4-dione
Cc1cnc(C(=O)NCCc2ccc(S(=O)(=O)NC(=O)NC3CCCCC3)cc2)cn1	INACTIVE	N-[2-[4-(cyclohexylcarbamoylsulfamoyl)phenyl]ethyl]-5-methylpyrazine-2-carboxamide
Cc1c[nH]c(=NC(=O)C2C(=O)c3ccccc3S(=O)(=O)N2C)s1	INACTIVE	4-hydroxy-2-methyl-N-(5-methyl-1,3-thiazol-2-yl)-1,1-dioxo-1lambda6,2-benzothiazine-3-carboxamide
Cc1csc(=NC(=O)c2cc(F)cc(Oc3cncnc3)c2)[nH]1	INACTIVE	3-fluoro-N-(4-methyl-1,3-thiazol-2-yl)-5-pyrimidin-5-yloxybenzamide
Cc1nc2n(c(=O)c1CCN1CCC(c3noc4cc(F)ccc34)CC1)CCCC2	INACTIVE	3-[2-[4-(6-fluoro-1,2-benzoxazol-3-yl)piperidin-1-yl]ethyl]-2-methyl-6,7,8,9-tetrahydropyrido[1,2-a]pyrimidin-4-one
Cc1ncc([N+](=O)[O-])n1CC(C)O	INACTIVE	1-(2-methyl-5-nitroimidazol-1-yl)propan-2-ol
Cc1ncc([N+](=O)[O-])n1CCO	INACTIVE	2-(2-methyl-5-nitroimidazol-1-yl)ethanol
Cc1nccn1CC1CCc2c(c3ccccc3n2C)C1=O	INACTIVE	9-methyl-3-[(2-methylimidazol-1-yl)methyl]-2,3-dihydro-1H-carbazol-4-one
Cc1n[nH]c(=NS(=O)(=O)c2ccc(N)cc2)s1	INACTIVE	4-amino-N-(5-methyl-1,3,4-thiadiazol-2-yl)benzenesulfonamide
Cc1nnc2n1-c1ccc(Cl)cc1C(c1ccccc1)=NC2	INACTIVE	8-chloro-1-methyl-6-phenyl-4H-[1,2,4]triazolo[4,3-a][1,4]benzodiazepine
Cc1[nH]oc(=NS(=O)(=O)c2ccc(N)cc2)c1C	INACTIVE	4-amino-N-(3,4-dimethyl-1,2-oxazol-5-yl)benzenesulfonamide
Cc1onc(-c2ccccc2)c1-c1ccc(S(N)(=O)=O)cc1	INACTIVE	4-(5-methyl-3-phenyl-1,2-oxazol-4-yl)benzenesulfonamide
Cc1onc(-c2ccccc2Cl)c1C(=O)NC1C(=O)N2C1SC(C)(C)C2C(=O)O	INACTIVE	(2S,5R,6R)-6-[[3-(2-chlorophenyl)-5-methyl-1,2-oxazole-4-carbonyl]amino]-3,3-dimethyl-7-oxo-4-thia-1-azabicyclo[3.2.0]heptane-2-carboxylic acid
Cc1o[nH]c(=O)c1CC(N)C(=O)O	INACTIVE	2-amino-3-(5-methyl-3-oxo-1,2-oxazol-4-yl)propanoic acid
Cc1oncc1C(=O)Nc1ccc(C(F)(F)F)cc1	INACTIVE	5-methyl-N-[4-(trifluoromethyl)phenyl]-1,2-oxazole-4-carboxamide
ClC1=C(Cl)C2(Cl)C3C4CC(C5OC45)C3C1(Cl)C2(Cl)Cl	INACTIVE	(1R,2S,3S,6R,7R,8S,9S,11R)-3,4,5,6,13,13-hexachloro-10-oxapentacyclo[6.3.1.13,6.02,7.09,11]tridec-4-ene
Clc1cc(Cl)c(OCC#CI)cc1Cl	INACTIVE	1,2,4-trichloro-5-(3-iodoprop-2-ynoxy)benzene
Clc1cc2c(cc1Cl)Oc1cc(Cl)c(Cl)cc1O2	INACTIVE	2,3,7,8-tetrachlorodibenzo-p-dioxin
Clc1ccc(C(c2ccccc2Cl)C(Cl)Cl)cc1	INACTIVE	1-chloro-2-[2,2-dichloro-1-(4-chlorophenyl)ethyl]benzene
Clc1ccc2c(c1)C(N1CCNCC1)=Nc1ccccc1O2	INACTIVE	8-chloro-6-piperazin-1-ylbenzo[b][1,4]benzoxazepine
Clc1ccc2c(c1)CCc1cccnc1C2=C1CCNCC1	INACTIVE	13-chloro-2-piperidin-4-ylidene-4-azatricyclo[9.4.0.03,8]pentadeca-1(11),3(8),4,6,12,14-hexaene
Clc1cccc(Cl)c1NC1=NCCN1	INACTIVE	N-(2,6-dichlorophenyl)-4,5-dihydro-1H-imidazol-2-amine
Clc1ccccc1CN1CCc2sccc2C1	INACTIVE	5-[(2-chlorophenyl)methyl]-6,7-dihydro-4H-thieno[3,2-c]pyridine
Cn1c(=O)c2[nH]cnc2n(C)c1=O	INACTIVE	1,3-dimethyl-7H-purine-2,6-dione;ethane-1,2-diamine
Cn1c(=O)c2c(ncn2C)n(C)c1=O	INACTIVE	1,3,7-trimethylpurine-2,6-dione
Cn1c(=O)c2c(ncn2CC(O)CO)n(C)c1=O	INACTIVE	7-(2,3-dihydroxypropyl)-1,3-dimethylpurine-2,6-dione
Cn1c(=O)c2c(ncn2CC2OCCO2)n(C)c1=O	INACTIVE	7-(1,3-dioxolan-2-ylmethyl)-1,3-dimethylpurine-2,6-dione
Cn1c(=O)c2[nH]c(-c3ccc(S(=O)(=O)O)cc3)nc2n(C)c1=O	INACTIVE	4-(1,3-dimethyl-2,6-dioxo-7H-purin-8-yl)benzenesulfonic acid
Cn1c(=O)c2[nH]c(-c3ccccc3)nc2n(C)c1=O	INACTIVE	1,3-dimethyl-8-phenyl-7H-purine-2,6-dione
Cn1c(=O)c2[nH]cnc2n(C)c1=O	INACTIVE	1,3-dimethyl-7H-purine-2,6-dione
Cn1cnc([N+](=O)[O-])c1Sc1ncnc2[nH]cnc12	INACTIVE	6-(3-methyl-5-nitroimidazol-4-yl)sulfanyl-7H-purine
N#CC(C#N)=Cc1ccc(O)c(O)c1	INACTIVE	2-[(3,4-dihydroxyphenyl)methylidene]propanedinitrile
N#CC(OC1OC(COC2OC(CO)C(O)C(O)C2O)C(O)C(O)C1O)c1ccccc1	INACTIVE	(2R)-2-phenyl-2-[(2R,3R,4S,5S,6R)-3,4,5-trihydroxy-6-[[(2R,3R,4S,5S,6R)-3,4,5-trihydroxy-6-(hydroxymethyl)oxan-2-yl]oxymethyl]oxan-2-yl]oxyacetonitrile
N#Cc1ccc(C(c2ccc(C#N)cc2)n2cncn2)cc1	INACTIVE	4-[(4-cyanophenyl)-(1,2,4-triazol-1-yl)methyl]benzonitrile
N=C(N)NC(=O)Cc1c(Cl)cccc1Cl	INACTIVE	N-(diaminomethylidene)-2-(2,6-dichlorophenyl)acetamide
N=C(N)NC(=O)c1nc(Cl)c(=N)[nH]c1N	INACTIVE	3,5-diamino-6-chloro-N-(diaminomethylidene)pyrazine-2-carboxamide
N=C(N)NCCCCN=C(N)N	INACTIVE	2-[4-(diaminomethylideneamino)butyl]guanidine;sulfuric acid
N=C(N)c1ccc(OCCCCCOc2ccc(C(=N)N)cc2)cc1	INACTIVE	4-[5-(4-carbamimidoylphenoxy)pentoxy]benzenecarboximidamide
NC(=O)CN1CCCC1=O	INACTIVE	2-(2-oxopyrrolidin-1-yl)acetamide
NC(=O)C[S+]([O-])C(c1ccccc1)c1ccccc1	INACTIVE	2-benzhydrylsulfinylacetamide
NC(=O)n1c(O)c(C(=O)c2cccs2)c2cc(Cl)ccc21	INACTIVE	5-chloro-2-hydroxy-3-(thiophene-2-carbonyl)indole-1-carboxamide
NC(=O)N1c2ccccc2C=Cc2ccccc21	INACTIVE	benzo[b][1]benzazepine-11-carboxamide
NC(=O)N1c2ccccc2CC(=O)c2ccccc21	INACTIVE	5-oxo-6H-benzo[b][1]benzazepine-11-carboxamide
NC(=O)N1c2ccccc2CCc2ccccc21	INACTIVE	5,6-dihydrobenzo[b][1]benzazepine-11-carboxamide
NC(=O)NC(=O)Cc1ccccc1	INACTIVE	N-carbamoyl-2-phenylacetamide
NC(=O)c1cccc(N)c1	INACTIVE	3-aminobenzamide
NC(=O)c1ccccc1O	INACTIVE	2-hydroxybenzamide
NC(=O)c1ncn(C2OC(CO)C(O)C2O)n1	INACTIVE	1-[(2R,3R,4S,5R)-3,4-dihydroxy-5-(hydroxymethyl)oxolan-2-yl]-1,2,4-triazole-3-carboxamide
NC(CCC(=O)NC(CSSCC(NC(=O)CCC(N)C(=O)O)C(=O)NCC(=O)O)C(=O)NCC(=O)O)C(=O)O	INACTIVE	(2S)-2-amino-5-[[(2R)-3-[[(2R)-2-[[(4S)-4-amino-4-carboxybutanoyl]amino]-3-(carboxymethylamino)-3-oxopropyl]disulfanyl]-1-(carboxymethylamino)-1-oxopropan-2-yl]amino]-5-oxopentanoic acid
NC(CSC(=S)NCc1ccccc1)C(=O)O	INACTIVE	(2S)-2-amino-3-(benzylcarbamothioylsulfanyl)propanoic acid
NC(Cc1cc(I)c(Oc2ccc(O)c(I)c2)c(I)c1)C(=O)O	INACTIVE	(2S)-2-amino-3-[4-(4-hydroxy-3-iodophenoxy)-3,5-diiodophenyl]propanoic acid
NC(Cc1ccc(F)cc1)C(=O)O	INACTIVE	(2S)-2-amino-3-(4-fluorophenyl)propanoic acid
NC(Cc1ccc(N(CCCl)CCCl)cc1)C(=O)O	INACTIVE	(2S)-2-amino-3-[4-[bis(2-chloroethyl)amino]phenyl]propanoic acid
NC(Cc1ccc(O)c(O)c1)C(=O)O	INACTIVE	(2S)-2-amino-3-(3,4-dihydroxyphenyl)propanoic acid
NC(Cn1ccc(=O)c(O)c1)C(=O)O	INACTIVE	(2S)-2-amino-3-(3-hydroxy-4-oxopyridin-1-yl)propanoic acid
N=C(N)NCCN1CCCCCCC1	INACTIVE	2-[2-(azocan-1-yl)ethyl]guanidine
N=C(N)N=c1[nH]c(CSCCC(=N)NS(N)(=O)=O)cs1	INACTIVE	3-[[2-(diaminomethylideneamino)-1,3-thiazol-4-yl]methylsulfanyl]-N'-sulfamoylpropanimidamide
NC12CC3CC(CC(C3)C1)C2	INACTIVE	adamantan-1-amine
N=c1[nH]c(O)c(-c2ccccc2)o1	INACTIVE	2-amino-5-phenyl-1,3-oxazol-4-one
NC1C2CN(c3nc4c(cc3F)c(=O)c(C(=O)O)cn4-c3ccc(F)cc3F)CC12	INACTIVE	7-[(1S,5R)-6-amino-3-azabicyclo[3.1.0]hexan-3-yl]-1-(2,4-difluorophenyl)-6-fluoro-4-oxo-1,8-naphthyridine-3-carboxylic acid
NC1CCN(c2nc3c(cc2F)c(=O)c(C(=O)O)cn3-c2ccc(F)cc2F)C1	INACTIVE	7-(3-aminopyrrolidin-1-yl)-1-(2,4-difluorophenyl)-6-fluoro-4-oxo-1,8-naphthyridine-3-carboxylic acid
NCC(CC(=O)O)c1ccc(Cl)cc1	INACTIVE	4-amino-3-(4-chlorophenyl)butanoic acid
NCC1(CC(=O)O)CCCCC1	INACTIVE	2-[1-(aminomethyl)cyclohexyl]acetic acid
NCC1CCC(C(=O)O)CC1	INACTIVE	4-(aminomethyl)cyclohexane-1-carboxylic acid
NCC1CCC(C(=O)Oc2ccc(CCC(=O)O)cc2)CC1	INACTIVE	3-[4-[4-(aminomethyl)cyclohexanecarbonyl]oxyphenyl]propanoic acid;hydrochloride
NCC1OC(OC2C(CO)OC(OC3C(O)C(N)CC(N)C3OC3OC(CN)C(O)C(O)C3N)C2O)C(N)C(O)C1O	INACTIVE	(2R,3S,4R,5R,6R)-5-amino-2-(aminomethyl)-6-[(1R,2R,3S,4R,6S)-4,6-diamino-2-[(2S,3R,4S,5R)-4-[(2R,3R,4R,5S,6S)-3-amino-6-(aminomethyl)-4,5-dihydroxyoxan-2-yl]oxy-3-hydroxy-5-(hydroxymethyl)oxolan-2-yl]oxy-3-hydroxycyclohexyl]oxyoxane-3,4-diol
NCC1OC(OC2C(N)CC(N)C(OC3OC(CO)C(O)C(N)C3O)C2O)C(N)CC1O	INACTIVE	(2S,3R,4S,5S,6R)-4-amino-2-[(1S,2S,3R,4S,6R)-4,6-diamino-3-[(2R,3R,5S,6R)-3-amino-6-(aminomethyl)-5-hydroxyoxan-2-yl]oxy-2-hydroxycyclohexyl]oxy-6-(hydroxymethyl)oxane-3,5-diol
NCC1OC(OC2C(N)CC(N)C(OC3OC(CO)C(O)C(N)C3O)C2O)C(O)C(O)C1O	INACTIVE	(2R,3S,4S,5R,6R)-2-(aminomethyl)-6-[(1R,2R,3S,4R,6S)-4,6-diamino-3-[(2S,3R,4S,5S,6R)-4-amino-3,5-dihydroxy-6-(hydroxymethyl)oxan-2-yl]oxy-2-hydroxycyclohexyl]oxyoxane-3,4,5-triol
NCCC(=O)C(O)NC1CC(N)C(OC2OC(CN)C(O)C(O)C2O)C(O)C1OC1OC(CO)C(O)C(N)C1O	INACTIVE	(2S)-4-amino-N-[(1R,2S,3S,4R,5S)-5-amino-2-[(2S,3R,4S,5S,6R)-4-amino-3,5-dihydroxy-6-(hydroxymethyl)oxan-2-yl]oxy-4-[(2R,3R,4S,5S,6R)-6-(aminomethyl)-3,4,5-trihydroxyoxan-2-yl]oxy-3-hydroxycyclohexyl]-2-hydroxybutanamide
NCCCC(O)([PH](=O)(=O)O)[PH](=O)(=O)O	INACTIVE	(4-amino-1-hydroxy-1-phosphonobutyl)phosphonic acid
NCCCCC(NC(CCc1ccccc1)C(=O)O)C(=O)N1CCCC1C(=O)O	INACTIVE	(2S)-1-[(2S)-6-amino-2-[[(1S)-1-carboxy-3-phenylpropyl]amino]hexanoyl]pyrrolidine-2-carboxylic acid
NCCCCCC(=O)O	INACTIVE	6-aminohexanoic acid
NCCCCCCNS(=O)(=O)c1cccc2ccccc12	INACTIVE	N-(6-aminohexyl)naphthalene-1-sulfonamide;hydrochloride
NCCCNCCS[PH](=O)(=O)O	INACTIVE	2-(3-aminopropylamino)ethylsulfanylphosphonic acid
NNC(=O)c1ccncc1	INACTIVE	pyridine-4-carbohydrazide
NNCCc1ccccc1	INACTIVE	2-phenylethylhydrazine
NN=c1[nH]ncc2ccccc12	INACTIVE	phthalazin-1-ylhydrazine
NS(=O)(=O)c1cc(C(=O)O)c(NCc2ccco2)cc1Cl	INACTIVE	4-chloro-2-(furan-2-ylmethylamino)-5-sulfamoylbenzoic acid
NS(=O)(=O)c1cc(C2(O)NC(=O)c3ccccc32)ccc1Cl	INACTIVE	2-chloro-5-(1-hydroxy-3-oxo-2H-isoindol-1-yl)benzenesulfonamide
NS(=O)(=O)c1cc2c(cc1Cl)NC(C(Cl)Cl)NS2(=O)=O	INACTIVE	6-chloro-3-(dichloromethyl)-1,1-dioxo-3,4-dihydro-2H-1lambda6,2,4-benzothiadiazine-7-sulfonamide
NS(=O)(=O)c1cc2c(cc1Cl)NCNS2(=O)=O	INACTIVE	6-chloro-1,1-dioxo-3,4-dihydro-2H-1lambda6,2,4-benzothiadiazine-7-sulfonamide
N=c1[nH]c(=O)[nH]cc1F	INACTIVE	6-amino-5-fluoro-1H-pyrimidin-2-one
Nc1c(Br)cc(Br)cc1CNC1CCC(O)CC1	INACTIVE	4-[(2-amino-3,5-dibromophenyl)methylamino]cyclohexan-1-ol
Nc1c(CC(=O)O)cccc1C(=O)c1ccc(Br)cc1	INACTIVE	2-[2-amino-3-(4-bromobenzoyl)phenyl]acetic acid
N=c1c2c([nH]c3ccccc13)CCCC2	INACTIVE	1,2,3,4-tetrahydroacridin-9-amine
Nc1cc(-c2ccncc2)c[nH]c1=O	INACTIVE	3-amino-5-pyridin-4-yl-1H-pyridin-2-one
N=c1[nH]c(N2CCCCC2)cc(N)[n+]1[O-]	INACTIVE	3-hydroxy-2-imino-6-piperidin-1-ylpyrimidin-4-amine
Nc1ccc(C(=O)O)c(O)c1	INACTIVE	4-amino-2-hydroxybenzoic acid
Nc1ccc(Cc2ccc(N)cc2)cc1	INACTIVE	4-[(4-aminophenyl)methyl]aniline
Nc1ccc(S(=O)(=O)NC(=O)c2ccccc2)cc1	INACTIVE	N-(4-aminophenyl)sulfonylbenzamide
Nc1ccc(S(=O)(=O)N=c2cc[nH]n2-c2ccccc2)cc1	INACTIVE	4-amino-N-(2-phenylpyrazol-3-yl)benzenesulfonamide
Nc1ccc(S(=O)(=O)N=c2nccc[nH]2)cc1	INACTIVE	4-amino-N-pyrimidin-2-ylbenzenesulfonamide
Nc1ccc(S(=O)(=O)N=c2[nH]ccs2)cc1	INACTIVE	4-amino-N-(1,3-thiazol-2-yl)benzenesulfonamide
Nc1ccc(S(N)(=O)=O)cc1	INACTIVE	4-aminobenzenesulfonamide
Nc1ccc2c3c(cccc13)C(=O)NC2=O	INACTIVE	6-aminobenzo[de]isoquinoline-1,3-dione
N=c1ccn(C2CSC(CO)O2)c(=O)[nH]1	INACTIVE	4-amino-1-[2-(hydroxymethyl)-1,3-oxathiolan-5-yl]pyrimidin-2-one
N=c1ccn(C2OC(CO)C(O)C2(F)F)c(=O)[nH]1	INACTIVE	4-amino-1-[(2R,4R,5R)-3,3-difluoro-4-hydroxy-5-(hydroxymethyl)oxolan-2-yl]pyrimidin-2-one
N=c1ccn(C2OC(CO)C(O)C2O)c(=O)[nH]1	INACTIVE	4-amino-1-[(2R,3S,4S,5R)-3,4-dihydroxy-5-(hydroxymethyl)oxolan-2-yl]pyrimidin-2-one
N=c1[nH]c2c(c(=O)[nH]1)N(C=O)C(CNc1ccc(C(=O)NC(CCC(=O)O)C(=O)O)cc1)CN2	INACTIVE	(2S)-2-[[4-[(2-amino-5-formyl-4-oxo-3,6,7,8-tetrahydropteridin-6-yl)methylamino]benzoyl]amino]pentanedioic acid
N=c1[nH]c(Cl)nc2c1ncn2C1CC(O)C(CO)O1	INACTIVE	(2R,3S,5R)-5-(6-amino-2-chloropurin-9-yl)-2-(hydroxymethyl)oxolan-3-ol
N=c1[nH]c(Cl)nc2c1ncn2C1OC(CO)C(O)C1O	INACTIVE	(2R,3R,4S,5R)-2-(6-amino-2-chloropurin-9-yl)-5-(hydroxymethyl)oxolane-3,4-diol
N=c1[nH]c(F)nc2c1ncn2C1OC(CO)C(O)C1O	INACTIVE	(2R,3S,4S,5R)-2-(6-amino-2-fluoropurin-9-yl)-5-(hydroxymethyl)oxolane-3,4-diol
N=c1[nH]c(=N)c2nc(-c3ccccc3)c(=N)[nH]c2[nH]1	INACTIVE	6-phenylpteridine-2,4,7-triamine
N=c1[nH]c(=N)c2nc(CNc3ccc(C(=O)NC(CCC(=O)O)C(=O)O)cc3)cnc2[nH]1	INACTIVE	(2S)-2-[[4-[(2,4-diaminopteridin-6-yl)methylamino]benzoyl]amino]pentanedioic acid
N=c1nc(-c2cc(Cl)ccc2Cl)[nH]c(=N)[nH]1	INACTIVE	(Z)-but-2-enedioic acid;6-(2,5-dichlorophenyl)-1,3,5-triazine-2,4-diamine
N=c1[nH]c(=N)[nH]c(=NC2CC2)[nH]1	INACTIVE	2-N-cyclopropyl-1,3,5-triazine-2,4,6-triamine
N=c1[nH]c(=O)c2ncn(CCC(CO)CO)c2[nH]1	INACTIVE	2-amino-9-[4-hydroxy-3-(hydroxymethyl)butyl]-1H-purin-6-one
N=c1[nH]c(=O)c2ncn(COC(CO)CO)c2[nH]1	INACTIVE	2-amino-9-(1,3-dihydroxypropan-2-yloxymethyl)-1H-purin-6-one
N=c1[nH]c(=O)c2ncn(COCCO)c2[nH]1	INACTIVE	2-amino-9-(2-hydroxyethoxymethyl)-1H-purin-6-one
N=c1[nH]c(=S)c2[nH]cnc2[nH]1	INACTIVE	2-amino-3,7-dihydropurine-6-thione
N=c1[nH]c2ccc(OC(F)(F)F)cc2s1	INACTIVE	6-(trifluoromethoxy)-1,3-benzothiazol-2-amine
N=c1ncn(C2OC(CO)C(O)C2O)c(=O)[nH]1	INACTIVE	4-amino-1-[(2R,3R,4S,5R)-3,4-dihydroxy-5-(hydroxymethyl)oxolan-2-yl]-1,3,5-triazin-2-one
N=c1[nH]nc(-c2cccc(Cl)c2Cl)c(=N)[nH]1	INACTIVE	6-(2,3-dichlorophenyl)-1,2,4-triazine-3,5-diamine
Nn1nnc2ccccc21	INACTIVE	benzotriazol-1-amine
O=C(C=Cc1ccc(O)c(O)c1)OCCc1ccccc1	INACTIVE	2-phenylethyl (E)-3-(3,4-dihydroxyphenyl)prop-2-enoate
O=C(C1CCCCC1)N1CC(=O)N2CCc3ccccc3C2C1	INACTIVE	2-(cyclohexanecarbonyl)-3,6,7,11b-tetrahydro-1H-pyrazino[2,1-a]isoquinolin-4-one
O=C(NN=Cc1ccc([N+](=O)[O-])o1)c1cc([N+](=O)[O-])cc([N+](=O)[O-])c1O	INACTIVE	2-hydroxy-3,5-dinitro-N-[(E)-(5-nitrofuran-2-yl)methylideneamino]benzamide
O=C(NC(=O)c1ccccc1)NC1CCN(Cc2ccccc2)CC1	INACTIVE	N-[(1-benzylpiperidin-4-yl)carbamoyl]benzamide
O=C(NC(CO)C(O)c1ccc([N+](=O)[O-])cc1)C(Cl)Cl	INACTIVE	2,2-dichloro-N-[(1R,2R)-1,3-dihydroxy-1-(4-nitrophenyl)propan-2-yl]acetamide
O=C(NCCN1CCOCC1)c1ccc(Cl)cc1	INACTIVE	4-chloro-N-(2-morpholin-4-ylethyl)benzamide
O=C(Nc1ccc(Br)cc1)c1cc(Br)cc(Br)c1O	INACTIVE	3,5-dibromo-N-(4-bromophenyl)-2-hydroxybenzamide
O=C(Nc1ccc(Cl)c(Cl)c1)c1cc(Cl)cc(Cl)c1O	INACTIVE	3,5-dichloro-N-(3,4-dichlorophenyl)-2-hydroxybenzamide
O=C(O)C(Cl)(Cl)Cl	INACTIVE	2,2,2-trichloroacetic acid
O=C(O)CC(O)(CC(=O)O)C(=O)O	INACTIVE	2-hydroxypropane-1,2,3-tricarboxylic acid
O=C(O)CCCCC1CCSS1	INACTIVE	5-[(3R)-dithiolan-3-yl]pentanoic acid
O=C(O)CCCc1ccc(N(CCCl)CCCl)cc1	INACTIVE	4-[4-[bis(2-chloroethyl)amino]phenyl]butanoic acid
O=C(O)CCCc1cccs1	INACTIVE	4-thiophen-2-ylbutanoic acid
O=C(O)CCNC(=O)c1ccc(N=Nc2ccc(O)c(C(=O)O)c2)cc1	INACTIVE	5-[[4-(2-carboxyethylcarbamoyl)phenyl]diazenyl]-2-hydroxybenzoic acid
O=C(O)CCNC(=O)c1ccccc1	INACTIVE	3-benzamidopropanoic acid
O=C(O)CCc1nc(-c2ccccc2)c(-c2ccccc2)o1	INACTIVE	3-(4,5-diphenyl-1,3-oxazol-2-yl)propanoic acid
O=C(O)CNC[PH](=O)(=O)O	INACTIVE	2-(phosphonomethylamino)acetic acid
O=C(O)COC(=O)Cc1ccccc1Nc1c(Cl)cccc1Cl	INACTIVE	2-[2-[2-(2,6-dichloroanilino)phenyl]acetyl]oxyacetic acid
O=C(O)COc1ccc(C(=O)c2cccs2)c(Cl)c1Cl	INACTIVE	2-[2,3-dichloro-4-(thiophene-2-carbonyl)phenoxy]acetic acid
O=C(O)Cc1ccc(-c2ccccc2)cc1	INACTIVE	2-(4-phenylphenyl)acetic acid
O=C(O)Cc1ccccc1Nc1c(Cl)cccc1Cl	INACTIVE	2-[2-(2,6-dichloroanilino)phenyl]acetic acid
O=C(O)c1cc(-c2ccc(F)cc2F)ccc1O	INACTIVE	5-(2,4-difluorophenyl)-2-hydroxybenzoic acid
O=C(O)c1cc(N=Nc2ccc(S(=O)(=O)N=c3cccc[nH]3)cc2)ccc1O	INACTIVE	2-hydroxy-5-[[4-(pyridin-2-ylsulfamoyl)phenyl]diazenyl]benzoic acid
O=C(O)c1cc(=O)c2c(OCC(O)COc3cccc4oc(C(=O)O)cc(=O)c34)cccc2o1	INACTIVE	5-[3-(2-carboxy-4-oxochromen-5-yl)oxy-2-hydroxypropoxy]-4-oxochromene-2-carboxylic acid
O=C(O)c1ccccc1-c1c2ccc(=O)cc-2oc2cc(O)ccc12	INACTIVE	2-(3-hydroxy-6-oxoxanthen-9-yl)benzoic acid
O=C(O)c1ccccc1Nc1cccc(C(F)(F)F)c1	INACTIVE	2-[3-(trifluoromethyl)anilino]benzoic acid
O=C(O)c1ccccc1O	INACTIVE	2-hydroxybenzoic acid
O=C(O)c1ccc[nH]c1=Nc1cccc(C(F)(F)F)c1	INACTIVE	2-[3-(trifluoromethyl)anilino]pyridine-3-carboxylic acid
O=C(O)c1cn(-c2ccc(F)cc2)c2cc(N3CCNCC3)c(F)cc2c1=O	INACTIVE	6-fluoro-1-(4-fluorophenyl)-4-oxo-7-piperazin-1-ylquinoline-3-carboxylic acid
O=C(O)c1cn(C2CC2)c2cc(N3CCNCC3)c(F)cc2c1=O	INACTIVE	1-cyclopropyl-6-fluoro-4-oxo-7-piperazin-1-ylquinoline-3-carboxylic acid
O=C(Oc1ccccc1C(=O)O)c1ccccc1O	INACTIVE	2-(2-hydroxybenzoyl)oxybenzoic acid
O=C(c1ccccc1)c1ccc2n1CCC2C(=O)O	INACTIVE	5-benzoyl-2,3-dihydro-1H-pyrrolizine-1-carboxylic acid
O=C(c1ccccc1C(F)(F)F)N1CCC(Cc2ccccc2)CC1	INACTIVE	(4-benzylpiperidin-1-yl)-[2-(trifluoromethyl)phenyl]methanone
O=C(c1ccccc1Cl)N1CCC(Cc2ccccc2)CC1	INACTIVE	(4-benzylpiperidin-1-yl)-(2-chlorophenyl)methanone
O=C(c1ccccc1F)N1CCC(Cc2ccccc2)CC1	INACTIVE	(4-benzylpiperidin-1-yl)-(2-fluorophenyl)methanone
O=CC=Cc1ccccc1	INACTIVE	(E)-3-phenylprop-2-enal
O=c1c(CC[S+]([O-])c2ccccc2)c(O)n(-c2ccccc2)n1-c1ccccc1	INACTIVE	1,2-Diphenyl-4-(2''-phenylsulfinethyl)-3,5-pyrazolidinedione; BDBM50026604; 4-[2-(benzenesulfinyl)ethyl]-5-hydroxy-1,2-diphenylpyrazol-3-one
O=C1CC2(CCCC2)CC(=O)N1CCCCN1CCN(c2ncccn2)CC1	INACTIVE	8-[4-(4-pyrimidin-2-ylpiperazin-1-yl)butyl]-8-azaspiro[4.5]decane-7,9-dione
O=C1CC2OCC=C3CN4CCC56c7ccccc7N1C5C2C3CC46	INACTIVE	(4aR,5aS,8aR,13aS,15aS,15bR)-4a,5,5a,7,8,13a,15,15a,15b,16-decahydro-2H-4,6-methanoindolo[3,2,1-ij]oxepino[2,3,4-de]pyrrolo[2,3-h]quinolin-14-one
O=C1CCC(N2C(=O)c3ccccc3C2=O)C(=O)N1	INACTIVE	2-(2,6-dioxopiperidin-3-yl)isoindole-1,3-dione
O=C1CCC2(O)C3Cc4ccc(O)c5c4C2(CCN3CC2CC2)C1O5	INACTIVE	(4R,4aS,7aR,12bS)-3-(cyclopropylmethyl)-4a,9-dihydroxy-2,4,5,6,7a,13-hexahydro-1H-4,12-methanobenzofuro[3,2-e]isoquinolin-7-one
O=C1CCc2cc(OCCCCc3nnnn3C3CCCCC3)ccc2N1	INACTIVE	6-[4-(1-cyclohexyltetrazol-5-yl)butoxy]-3,4-dihydro-1H-quinolin-2-one
O=c1[nH]c(O)cn1N=Cc1ccc([N+](=O)[O-])o1	INACTIVE	1-[(E)-(5-nitrofuran-2-yl)methylideneamino]imidazolidine-2,4-dione
O=C1C=NC(c2ccccc2)c2cc([N+](=O)[O-])ccc2N1	INACTIVE	7-nitro-5-phenyl-1,3-dihydro-1,4-benzodiazepin-2-one
O=C1C=NC(c2ccccc2Cl)c2cc([N+](=O)[O-])ccc2N1	INACTIVE	5-(2-chlorophenyl)-7-nitro-1,3-dihydro-1,4-benzodiazepin-2-one
O=C1NC(=O)C(c2ccccc2)(c2ccccc2)N1	INACTIVE	5,5-diphenylimidazolidine-2,4-dione
O=C1NC2(CCc3ccccc3C2)C(=O)N1CN1CCOCC1	INACTIVE	3'-(morpholin-4-ylmethyl)spiro[2,4-dihydro-1H-naphthalene-3,5'-imidazolidine]-2',4'-dione
O=C1Nc2ccc(Cl)cc2C(c2ccccc2Cl)NC1=O	INACTIVE	7-chloro-5-(2-chlorophenyl)-3-hydroxy-1,3-dihydro-1,4-benzodiazepin-2-one
OCC(O)c1oc(O)c(O)c1O	INACTIVE	5-(1,2-Dihydroxyethyl)furan-2,3,4-triol
O=C1OCCN1N=Cc1ccc([N+](=O)[O-])o1	INACTIVE	3-[(E)-(5-nitrofuran-2-yl)methylideneamino]-1,3-oxazolidin-2-one
OCCN=CCNc1ccc(NCCNCCO)c2c(O)c3c(O)ccc(O)c3c(O)c12	INACTIVE	1,4-dihydroxy-5,8-bis[2-(2-hydroxyethylamino)ethylamino]anthracene-9,10-dione
O=C1c2ccccc2C(=O)C1c1ccccc1	INACTIVE	2-phenylindene-1,3-dione
O=NN(CCCl)C(=O)NC1CCCCC1	INACTIVE	1-(2-chloroethyl)-3-cyclohexyl-1-nitrosourea
O=NN(CCCl)C(=O)NCCCl	INACTIVE	1,3-bis(2-chloroethyl)-1-nitrosourea
O=[PH](=O)(O)C(O)(Cc1cccnc1)[PH](=O)(=O)O	INACTIVE	(1-hydroxy-1-phosphono-2-pyridin-3-ylethyl)phosphonic acid
O=P1(N(CCCl)CCCl)NCCCO1	INACTIVE	N,N-bis(2-chloroethyl)-2-oxo-1,3,2lambda5-oxazaphosphinan-2-amine
O=P1(NCCCl)OCCCN1CCCl	INACTIVE	N,3-bis(2-chloroethyl)-2-oxo-1,3,2lambda5-oxazaphosphinan-2-amine
O=S(=O)(O)CCS	INACTIVE	sodium;2-sulfanylethanesulfonate
O=c1[nH]c(=O)n(C2CC(O)C(CO)O2)cc1F	INACTIVE	5-fluoro-1-[(2R,4S,5R)-4-hydroxy-5-(hydroxymethyl)oxolan-2-yl]pyrimidine-2,4-dione
O=c1[nH]c(=O)n(C2CC(O)C(CO)O2)cc1I	INACTIVE	1-[(2R,4S,5R)-4-hydroxy-5-(hydroxymethyl)oxolan-2-yl]-5-iodopyrimidine-2,4-dione
O=c1[nH]c(=O)n(C2CCCO2)cc1F	INACTIVE	5-fluoro-1-(oxolan-2-yl)pyrimidine-2,4-dione
O=c1[nH]c2cc(Cl)ccc2o1	INACTIVE	5-chloro-3H-1,3-benzoxazol-2-one
O=c1[nH]c2ccccc2c2ccccc12	INACTIVE	5H-phenanthridin-6-one
O=c1[nH]cc(F)c(=O)[nH]1	INACTIVE	5-fluoro-1H-pyrimidine-2,4-dione
O=c1[nH]cnc2c1ncn2C1CCC(CO)O1	INACTIVE	9-[(2R,5S)-5-(hydroxymethyl)oxolan-2-yl]-1H-purin-6-one
O=c1c(-c2ccc(O)cc2)coc2cc(O)cc(O)c12	INACTIVE	5,7-dihydroxy-3-(4-hydroxyphenyl)chromen-4-one
O=c1cc(-c2ccccc2)oc2c1ccc1ccccc12	INACTIVE	2-phenylbenzo[h]chromen-4-one
O=c1cc(-c2ccccc2)oc2ccc3ccccc3c12	INACTIVE	3-phenylbenzo[f]chromen-1-one
O=c1cc(N2CCOCC2)oc2c(-c3ccccc3)cccc12	INACTIVE	2-morpholin-4-yl-8-phenylchromen-4-one
O=c1ccc2ccccc2o1	INACTIVE	chromen-2-one
O=c1cnn(C2OC(CO)C(O)C2O)c(=O)[nH]1	INACTIVE	2-[(2R,3R,4S,5R)-3,4-dihydroxy-5-(hydroxymethyl)oxolan-2-yl]-1,2,4-triazine-3,5-dione
O=c1n(CCCN2CCN(c3cccc(Cl)c3)CC2)nc2ccccn12	INACTIVE	2-[3-[4-(3-chlorophenyl)piperazin-1-yl]propyl]-[1,2,4]triazolo[4,3-a]pyridin-3-one
O=c1[nH]cnc2[nH]ncc12	INACTIVE	1,5-dihydropyrazolo[3,4-d]pyrimidin-4-one
O=c1c(Cc2c(O)oc3ccccc3c2=O)c(O)oc2ccccc12	INACTIVE	4-hydroxy-3-[(4-hydroxy-2-oxochromen-3-yl)methyl]chromen-2-one
OC(Cn1cncn1)(Cn1cncn1)c1ccc(F)cc1F	INACTIVE	2-(2,4-difluorophenyl)-1,3-bis(1,2,4-triazol-1-yl)propan-2-ol
OCC(O)C(O)C(O)C(O)CO	INACTIVE	(2R,3R,4R,5R)-hexane-1,2,3,4,5,6-hexol
OCCN(CCO)c1nc(N2CCCCC2)c2nc(N(CCO)CCO)nc(N3CCCCC3)c2n1	INACTIVE	2-[[2-[bis(2-hydroxyethyl)amino]-4,8-di(piperidin-1-yl)pyrimido[5,4-d]pyrimidin-6-yl]-(2-hydroxyethyl)amino]ethanol
OCCN1CCN(CCCN2c3ccccc3Sc3ccc(Cl)cc32)CC1	INACTIVE	2-[4-[3-(2-chlorophenothiazin-10-yl)propyl]piperazin-1-yl]ethanol
OCCOCCN1CCN(C2=Nc3ccccc3Sc3ccccc32)CC1	INACTIVE	2-[2-(4-benzo[b][1,4]benzothiazepin-6-ylpiperazin-1-yl)ethoxy]ethanol
Oc1c(Cl)cc(Cl)c(Cl)c1Cc1c(O)c(Cl)cc(Cl)c1Cl	INACTIVE	3,4,6-trichloro-2-[(2,3,5-trichloro-6-hydroxyphenyl)methyl]phenol
Oc1c(Cl)cc(Cl)cc1Sc1cc(Cl)cc(Cl)c1O	INACTIVE	2,4-dichloro-6-(3,5-dichloro-2-hydroxyphenyl)sulfanylphenol
Oc1c(I)cc(I)c2cccnc12	INACTIVE	5,7-diiodoquinolin-8-ol
Oc1ccc(C=Cc2cc(O)cc(O)c2)cc1	INACTIVE	5-[(E)-2-(4-hydroxyphenyl)ethenyl]benzene-1,3-diol
Oc1ccc(OCc2ccccc2)cc1	INACTIVE	4-phenylmethoxyphenol
Oc1ccc2c3c1OC1C(O)CCC4(O)C(C2)N(CC2CCC2)CCC314	INACTIVE	(4R,4aS,7S,7aR,12bS)-3-(cyclobutylmethyl)-1,2,4,5,6,7,7a,13-octahydro-4,12-methanobenzofuro[3,2-e]isoquinoline-4a,7,9-triol
Oc1cccc2cccnc12	INACTIVE	quinolin-8-ol
S=C=Nc1cccc2ccccc12	INACTIVE	1-isothiocyanatonaphthalene
S=c1[nH]cnc2[nH]cnc12	INACTIVE	3,7-dihydropurine-6-thione
[N-]=[N+]=CC(=O)OCC(N)C(=O)O	INACTIVE	(2S)-2-amino-3-(2-diazoacetyl)oxypropanoic acid
c1ccc(C2CN3CCSC3=N2)cc1	INACTIVE	(6S)-6-phenyl-2,3,5,6-tetrahydroimidazo[2,1-b][1,3]thiazole
c1ccc(Cn2ccnc2)cc1	INACTIVE	1-benzylimidazole
c1ccc(Nc2ccc(Nc3ccccc3)cc2)cc1	INACTIVE	1-N,4-N-diphenylbenzene-1,4-diamine
c1ccc2[nH]c(-c3cscn3)nc2c1	INACTIVE	4-(1H-benzimidazol-2-yl)-1,3-thiazole
c1ccc2c(c1)Nc1ccccc1S2	INACTIVE	10H-phenothiazine
c1ccc2c(c1)c1cccc3ccc4cccc2c4c31	INACTIVE	benzo[e]pyrene
c1ccc2c(c1)cc1ccc3cccc4ccc2c1c34	INACTIVE	benzo[a]pyrene
c1ccc2sc(SSc3nc4ccccc4s3)nc2c1	INACTIVE	2-(1,3-benzothiazol-2-yldisulfanyl)-1,3-benzothiazole

## Sheet: Hoja 2
Fantini, M., Rivara, M., Zuliani, V., Kalmar, C. L., Vacondio, F., Silva, C., Baheti, A. R., Singh, N., Merrick, E. C., Katari, R. S., Cocconcelli, G., Ghiron, C., & Patel, M. K. (2009). 2,4(5)-Diarylimidazoles as inhibitors of hNaV1.2 sodium channels: Pharmacological evaluation and structure–property relationships. Bioorganic & Medicinal Chemistry, 17(10), 3642-3648. https://doi.org/10.1016/j.bm…
Kort, M. E., Drizin, I., Gregg, R. J., Scanio, M. J. C., Shi, L., Gross, M. F., Atkinson, R. N., Johnson, M. S., Pacofsky, G. J., Thomas, J. B., Carroll, W. A., Krambis, M. J., Liu, D., Shieh, C.-C., Zhang, X., Hernandez, G., Mikusa, J. P., Zhong, C., Joshi, S., … Marron, B. E. (2008). Discovery and Biological Evaluation of 5-Aryl-2-furfuramides, Potent and Selective Blockers of the Na v 1.8 Sodi…
Walls, T. H., Grindrod, S. C., Beraud, D., Zhang, L., Baheti, A. R., Dakshanamurthy, S., Patel, M. K., Brown, M. L., & MacArthur, L. H. (2012). Synthesis and biological evaluation of a fluorescent analog of phenytoin as a potential inhibitor of neuropathic pain and imaging agent. Bioorganic & Medicinal Chemistry, 20(17), 5269-5276. https://doi.org/10.1016/j.bmc.2012.06.042
Davis, G. C., Kong, Y., Paige, M., Li, Z., Merrick, E. C., Hansen, T., Suy, S., Wang, K., Dakshanamurthy, S., Cordova, A., McManus, O. B., Williams, B. S., Chruszcz, M., Minor, W., Patel, M. K., & Brown, M. L. (2012). Asymmetric synthesis and evaluation of a hydroxyphenylamide voltage-gated sodium channel blocker in human prostate cancer xenografts. Bioorganic & Medicinal Chemistry, 20(6), 2180-2…
De Oliveira, E. O., Graf, K. M., Patel, M. K., Baheti, A., Kong, H.-S., MacArthur, L. H., Dakshanamurthy, S., Wang, K., Brown, M. L., & Paige, M. (2011). Synthesis and evaluation of hermitamides A and B as human voltage-gated sodium channel blockers. Bioorganic & Medicinal Chemistry, 19(14), 4322-4329. https://doi.org/10.1016/j.bmc.2011.05.043
Scanio, M. J. C., Shi, L., Drizin, I., Gregg, R. J., Atkinson, R. N., Thomas, J. B., Johnson, M. S., Chapman, M. L., Liu, D., & Krambis, M. J. (2010). Discovery and biological evaluation of potent, selective, orally bioavailable, pyrazine-based blockers of the Nav1.8 sodium channel with efficacy in a model of neuropathic pain. Bioorganic & Medicinal Chemistry, 18(22), 7816-7825. https://doi.org/1…
Kami?ski, K., Obniska, J., Chlebek, I., Liana, P., & P?kala, E. (2013). Synthesis and biological properties of new N-Mannich bases derived from 3-methyl-3-phenyl- and 3,3-dimethyl-succinimides. Part V. European Journal of Medicinal Chemistry, 66, 12-21. https://doi.org/10.1016/j.ejmech.2013.05.011
Fantini, M., Rivara, M., Zuliani, V., Kalmar, C. L., Vacondio, F., Silva, C., Baheti, A. R., Singh, N., Merrick, E. C., Katari, R. S., Cocconcelli, G., Ghiron, C., & Patel, M. K. (2009). 2,4(5)-Diarylimidazoles as inhibitors of hNaV1.2 sodium channels: Pharmacological evaluation and structure–property relationships. Bioorganic & Medicinal Chemistry, 17(10), 3642-3648. https://doi.org/10.1016/j.bm…
De Lera Ruiz, M., & Kraus, R. L. (2015). Voltage-Gated Sodium Channels: Structure, Function, Pharmacology, and Clinical Indications. Journal of Medicinal Chemistry, 58(18), 7093-7118. https://doi.org/10.1021/jm501981g
Laxma Reddy, N., Connaughton, S., Daly, D., Fischer, J. B., Goldin, S. M., Hu, L.-Y., Subbarao, K., & Durant, G. J. (1995). Synthesis and characterization of N-(acenaphth-5-yl)-N’-(4-methoxynaphth-1-yl)guanidine as a glutamate release inhibitor and potential anti-ischemic agent. Bioorganic & Medicinal Chemistry Letters, 5(19), 2259-2262. https://doi.org/10.1016/0960-894X(95)00392-7
Padmanabhan, S., Lavin, R. C., Thakker, P. M., Guo, J., Zhang, L., Moore, D., Perlman, M. E., Kirk, C., Daly, D., Burke-Howie, K. J., Wolcott, T., Chari, S., Berlove, D., Fischer, J. B., Holt, W. F., Durant, G. J., & McBurney, R. N. (2001). Solution-Phase, parallel synthesis and pharmacological evaluation of acylguanidine derivatives as potential sodium channel blockers. Bioorganic & Medicinal Ch…
Frost, J. M., DeGoey, D. A., Shi, L., Gum, R. J., Fricano, M. M., Lundgaard, G. L., El-Kouhen, O. F., Hsieh, G. C., Neelands, T., Matulenko, M. A., Daanen, J. F., Pai, M., Ghoreishi-Haack, N., Zhan, C., Zhang, X.-F., & Kort, M. E. (2016). Substituted Indazoles as Na v 1.7 Blockers for the Treatment of Pain. Journal of Medicinal Chemistry, 59(7), 3373-3391. https://doi.org/10.1021/acs.jmedchem.6b0…
Macsari, I., Besidski, Y., Csjernyik, G., Nilsson, L. I., Sandberg, L., Yngve, U., Åhlin, K., Bueters, T., Eriksson, A. B., Lund, P.-E., Venyike, E., Oerther, S., Hygge Blakeman, K., Luo, L., & Arvidsson, P. I. (2012). 3-Oxoisoindoline-1-carboxamides: Potent, State-Dependent Blockers of Voltage-Gated Sodium Channel Na V 1.7 with Efficacy in Rat Pain Models. Journal of Medicinal Chemistry, 55(15),…
Kort, M. E., Atkinson, R. N., Thomas, J. B., Drizin, I., Johnson, M. S., Secrest, M. A., Gregg, R. J., Scanio, M. J. C., Shi, L., Hakeem, A. H., Matulenko, M. A., Chapman, M. L., Krambis, M. J., Liu, D., Shieh, C.-C., Zhang, X., Simler, G., Mikusa, J. P., Zhong, C., … Marron, B. E. (2010). Subtype-selective Nav1.8 sodium channel blockers: Identification of potent, orally active nicotinamide deriv…
Bagal, S. K., Bungay, P. J., Denton, S. M., Gibson, K. R., Glossop, M. S., Hay, T. L., Kemp, M. I., Lane, C. A. L., Lewis, M. L., Maw, G. N., Million, W. A., Payne, C. E., Poinsard, C., Rawson, D. J., Stammen, B. L., Stevens, E. B., & Thompson, L. R. (2015). Discovery and Optimization of Selective Na v 1.8 Modulator Series That Demonstrate Efficacy in Preclinical Models of Pain. ACS Medicinal Che…
Drizin, I., Gregg, R. J., Scanio, M. J. C., Shi, L., Gross, M. F., Atkinson, R. N., Thomas, J. B., Johnson, M. S., Carroll, W. A., Marron, B. E., Chapman, M. L., Liu, D., Krambis, M. J., Shieh, C.-C., Zhang, X., Hernandez, G., Gauvin, D. M., Mikusa, J. P., Zhu, C. Z., … Kort, M. E. (2008). Discovery of potent furan piperazine sodium channel blockers for treatment of neuropathic pain. Bioorganic &…
Pérez-Medina, C., Patel, N., Robson, M., Lythgoe, M. F., & Årstad, E. (2013). Synthesis and evaluation of a 125I-labeled iminodihydroquinoline-derived tracer for imaging of voltage-gated sodium channels. Bioorganic & Medicinal Chemistry Letters, 23(18), 5170-5173. https://doi.org/10.1016/j.bmcl.2013.07.014
Tsukamoto, T., Chiba, Y., Nakazaki, A., Ishikawa, Y., Nakane, Y., Cho, Y., Yotsu-Yamashita, M., Nishikawa, T., Wakamori, M., & Konoki, K. (2017). Inhibition of veratridine-induced delayed inactivation of the voltage-sensitive sodium channel by synthetic analogs of crambescin B. Bioorganic & Medicinal Chemistry Letters, 27(5), 1247-1251. https://doi.org/10.1016/j.bmcl.2017.01.054
Pero, J. E., Rossi, M. A., Lehman, H. D. G. F., Kelly, M. J., Mulhearn, J. J., Wolkenberg, S. E., Cato, M. J., Clements, M. K., Daley, C. J., Filzen, T., Finger, E. N., Gregan, Y., Henze, D. A., Jovanovska, A., Klein, R., Kraus, R. L., Li, Y., Liang, A., Majercak, J. M., … Layton, M. E. (2017). Benzoxazolinone aryl sulfonamides as potent, selective Na v 1.7 inhibitors with in vivo efficacy in a p…
