# Supplementary material for: In Silico Screening Identification of Fatty Acids and Fatty Acid Derivatives with Antiseizure Activity: In Vitro and In Vivo Validation
Source: Pharmaceutics. 2024 Jul 27;16(8):996. doi: 10.3390/pharmaceutics16080996 (PMC11357650; doi:10.3390/pharmaceutics16080996)
Supplement: Supplementary file 1 [file pharmaceutics-16-00996-s001.zip › Table S2 (1).xlsx]

## Sheet: Hoja 1
Specific Pathogen
Bordetella pseudohinzzi
Citrobacter rodentium
Clostridium piliforme (Tyzzer)
Corynebacterium bovis
Corynebacterium kutscheri
Klebsiella oxytoca
Klebsiella pneuniae
Mycoplasma pulnis.
Leptospira spp.
Listeria nocytogenes
Proteus mirabilis
Pneucysitis spp. (P, carinii; P. mutina)
Salnella spp.
Shigella spp.
Staphilococcus aureus
Streptococcus pneuniae
Streptococcus Beta helítico
Francisella tularensis
Campylobacter spp.
Adenovius (MAd-1; MAd-2)
Virus de la Pneunía (PVM)
Astrovirus del ratón (AstV tipo 1- 2)
Virus Sendai (SeV)
Norovirus murino (MNV 1-4)
Virus diminuto del ratón (MVM)
Virus Elevador de la Lactatodeshidrogenasa (LDV)
Virus de la linfocoriomeningitis (LCMV)
Parvovirus del riñón (MKPV) Positivo
Parvovirus de la rata NS1(RMV; RPV; H-1; Kilham)
Parvovirus del ratón (MPV)
Parvovirus del hámster (HaPV)
Rotavirus del ratón (RMV; EDIR)
Hantavirus (Hanta)
Citomegalovirus (CMV)
Virus Tímico del ratón (MTV; MTLV)
Virus Polyoma del ratón (PyV; MptV; K virus)
Virus Theiler Encefalomielitis del ratón (GDVII;FA)
Virus Theiler de la rata (RTV)
Reovirus (Reo 1-4)
Virus hepatitis del ratón (MHV1-3; JHM; A59)
Virus de la Sialodacrioadenitis/ Virus Parker (SDAV, RCV-P)
Viruela del ratón, Pox virus (Ectromelia)
Aspiculuris tetraptera
Entaeba spp.
Eimeria spp.
Dedex spp.
Giardia muris
Criptosporidium spp.
Hymenolepis spp. (H. diminuta)
Toxoplasma gondii
Encephalitozoon spp.
Myobia musculi
Myocoptes musculinus
Notoedres spp.
Polyplax spp.
Radfordia spp.
Psorergates spp.
Spironucleus muris
Tritrichonas muris
Syphacia spp. (S. obvelata, S. muris)
Sarcoptes scabiei
