# Supplementary material for: In Silico Screening Identification of Fatty Acids and Fatty Acid Derivatives with Antiseizure Activity: In Vitro and In Vivo Validation
Source: Pharmaceutics. 2024 Jul 27;16(8):996. doi: 10.3390/pharmaceutics16080996 (PMC11357650; doi:10.3390/pharmaceutics16080996)
Supplement: Supplementary file 1 [file pharmaceutics-16-00996-s001.zip › Table S3_Vrev.xlsx]

## Sheet: Sheet1
ID	Score	Compound name
LMFA01031174	-10.661	2R-methyl-hop-17(21)-ene
LMFA01140084	-9.365	8-(1,2,3,4,4a,4b,5,6,8a,8b-decahydrobiphenylen-2-yl)octanoic acid
LMFA01140087	-8.491	8-(1,2,3,4,4a,4b,5,6,8a,8b-decahydrobiphenylen-2-yl)octan-1-ol
LMFA01020441	-8.451	(2E,4E)-8-(6-O-inositolyl)-8-oxo-2,7-dimethyl-octadienoic acid
LMFA01020328	-8.258	(2S,4S,6S,8S,10S,12R,14R,16R,18R)-19-hydroxy-2,4,6,8,10,12,14,16,18-nonamethyltetratriacontanoic acid
LMFA01030678	-8.239	docosa-4,7,10,13,16-pentaynoic acid
LMFA01140085	-8.21	6-(1,2,4a,4b,5,6,8a,8b-octahydrobiphenylen-2-yl)hexanoic acid
LMFA01020405	-8.148	(5Z,9Z,12Z)-16-methyloctadeca-5,9,12-trienoic acid
LMFA01020290	-8.116	(2E,4E,7S,8E,10E,12E,14S)-7,14-dihydroxy-7,9,13,17-tetramethyloctadeca-2,4,8,10,12,16-hexaenoic acid
LMFA01150072	-8.109	3-(2-methoxy-10-(methoxycarbonyl)-8-methyldodeca-2Z,6E,8E,10E-tetraenoyl)-3(R),4(R)-epoxy-5-hydroxy-5-methylpyrrolidin-2-one
LMFA01031214	-8.107	19-oxo-4,5,27,31,34,38,42-heptahydroxy-heptatetraconta-25E,43E-dien-2,32,35,46-tetraynoic acid
LMFA01030679	-8.086	docosa-7,10,13,16,19-pentaynoic acid
LMFA01140008	-8.067	11-cycloheptylundecanoic acid
LMFA01140086	-8.044	8-(1,2,4a,4b,5,6,8a,8b-octahydrobiphenylen-2-yl)octan-1-ol
LMFA01170151	-8.023	9S-(β-D-glucopyranosyloxy)-4,10R-dimethyl-2E,4E,6E-dodecene-1,12-dioic acid
LMFA01031131	-8.02	(5S)-5-[(1E,3Z,6Z,9Z,12Z,15Z)-octadeca-1,3,6,9,12,15-hexaenyl]oxolan-2-one
LMFA01020381	-8.001	(2E,4E,8R,9E,11E,15R)-8,10,15-trimethylheptadeca-2,4,9,11-tetraenoic acid
LMFA01040061	-7.983	methyl 5-hydroperoxy-5-[5-[5-[(1E,3E)-nona-1,3-dienyl]dioxolan-3-yl]dioxolan-3-yl]pentanoate
LMFA01031228	-7.944	20-oxo-4,5,6,28,34,37,38,42,45-nonahydroxy-heptatetraconta-26E,43E-dien-2,32,35,46-tetraynoic acid
LMFA01140073	-7.901	(E)-11-phenylundec-7-enoic acid
LMFA01031215	-7.887	4,5,21,27,31,34,38,42,45-nonahydroxy-heptatetraconta-19E,25E,43E-trien-2,32,35,46-tetraynoic acid
LMFA01031229	-7.872	20-oxo-4,5,6,28,34,38,42,45-octahydroxy-heptatetraconta-26E,43E-dien-2,32,35,46-tetraynoic acid
LMFA01140088	-7.864	6-(1,2,4a,4b,5,6,8a,8b-octahydrobiphenylen-2-yl)hexan-1-ol
LMFA01160102	-7.845	2-tetracosyl-3-hydroxy-28,29-epoxy-30-methyl-octatetracontanoic acid
LMFA01140095	-7.812	11-Cycloheptyldecanoic acid
LMFA01040043	-7.8	methyl (Z)-12-hydroperoxy-12-[5-[(E)-prop-1-enyl]dioxolan-3-yl]dodec-9-enoate
LMFA01040051	-7.787	methyl 9-hydroperoxy-9-[5-[5-[(E)-prop-1-enyl]dioxolan-3-yl]dioxolan-3-yl]nonanoate
LMFA01090132	-7.786	methyl (13E,17E)-18-bromooctadeca-13,17-dien-5,7,15-triynoate
LMFA01030677	-7.783	docosa-4,7,10,13,16,19-hexaynoic acid
LMFA01150035	-7.782	2-[5-[(2Z,5Z,8Z,11Z)-tetradeca-2,5,8,11-tetraenyl]furan-2-yl]acetic acid
LMFA01020371	-7.771	(2Z,4E,6Z,8E,10S,12E)-6,8,10,13-tetramethylpentadeca-2,4,6,8,12,14-hexaenoic acid
LMFA01031128	-7.763	(6Z,8E)-tricosa-6,8-dien-4,19-diynoic acid
LMFA01020331	-7.759	(2S,4S,6S,8S,10S,12R,14R,16R,18R,20R)-21-hydroxy-2,4,6,8,10,12,14,16,18,20-decamethyloctatriacontanoic acid
LMFA01140074	-7.732	(E)-13-phenyltridec-9-enoic acid
LMFA01031217	-7.698	21-oxo-4,5,6,27,31,34,38,42,45-nonahydroxy-heptatetraconta-19E,25E,43E-trien-2,32,35,46-tetraynoic acid
LMFA01030762	-7.695	(4Z,7Z,10Z,13Z,16Z,19Z)-21,21,22,22,22-pentadeuteriodocosa-4,7,10,13,16,19-hexaenoic acid
LMFA01040052	-7.694	methyl (E)-9-[5-[5-(1-hydroperoxypropyl)dioxolan-3-yl]dioxolan-3-yl]non-8-enoate
LMFA01031220	-7.686	19-oxo-4,5,27,31,34,38,42,45-octahydroxy-heptatetraconta-25E,43E-dien-2,32,35,46-tetraynoic acid
LMFA01020303	-7.684	(2S,4S,6S,8S,10S,12S,14S,16S)-2,4,6,8,10,12,14,16-octamethyltetratriacontanoic acid
LMFA01031202	-7.675	21-oxo-4,6,22,31,34,37,42,45-octahydroxy-heptatetraconta-26Z,39E,43E-trien-2,32,35,46-tetraynoic acid
LMFA01031200	-7.661	34S,45S-dihydroxy-heptatetraconta-4Z,20Z,26Z,30E,43E-pentaen-2,32,35,46-tetraynoic acid
LMFA01030185	-7.651	(4Z,7Z,10Z,13Z,16Z,19Z)-docosa-4,7,10,13,16,19-hexaenoic acid
LMFA01031158	-7.649	(4Z,7Z,9E,11E,13Z,16Z,19Z)-docosa-4,7,9,11,13,16,19-heptaenoic acid
LMFA01031219	-7.636	21-oxo-4,5,27,34,38,42,45-heptahydroxy-heptatetraconta-19E,25E,43E-trien-2,32,35,46-tetraynoic acid
LMFA01030916	-7.635	(4Z,7Z,10Z,13Z,16Z,19Z,22Z)-octacosa-4,7,10,13,16,19,22-heptaenoic acid
LMFA01030804	-7.634	(2E,4E,6E,8E,10E,12E)-tetracosa-2,4,6,8,10,12-hexaenoic acid
LMFA01031153	-7.634	methyl (5E,7E,9E,14Z,17Z)-icosa-5,7,9,14,17-pentaenoate
LMFA01030906	-7.633	(2E,5S,9E,11E)-3,5,15-trimethyl-7-methylidenehexadeca-2,9,11-trienoic acid
LMFA01030186	-7.631	(4E,8E,12E,15E,19E,21E)-tetracosa-4,8,12,15,19,21-hexaenoic acid
LMFA01070019	-7.622	(2E,6E)-9-[(2R,3S)-3-ethyl-3-methyloxiran-2-yl]-3,7-dimethylnona-2,6-dienoic acid
LMFA01030822	-7.61	(6Z,9Z,12Z,15Z,18Z,21Z)-tetracosa-6,9,12,15,18,21-hexaenoic acid
LMFA01030821	-7.603	(9Z,12Z,15Z,18Z,21Z)-tetracosa-9,12,15,18,21-pentaenoic acid
LMFA01030397	-7.596	(5E,8Z,11Z,14Z,16Z)-icosa-5,8,11,14,16-pentaenoic acid
LMFA01160068	-7.594	3-hydroxy-2-icosyl-33-methyl-32-oxononatetracontanoic acid
LMFA01030747	-7.578	tetracosa-6,9,12,15,18-pentaynoic acid
LMFA01030182	-7.575	(4E,7E,10E,13E,16E)-docosa-4,7,10,13,16-pentaenoic acid
LMFA01031203	-7.574	21-oxo-5,6,22,31,34,37,42,45-octahydroxy-heptatetraconta-26Z,39E,43E-trien-2,32,35,46-tetraynoic acid
LMFA01031047	-7.573	(E)-octadec-7-en-9-ynoic acid
LMFA01030761	-7.571	(5Z,8Z,11Z,14Z,17Z)-19,19,20,20,20-pentadeuterioicosa-5,8,11,14,17-pentaenoic acid
LMFA01030809	-7.571	(9Z,12Z)-9,10,12,13-tetradeuteriooctadeca-9,12-dienoic acid
LMFA01030359	-7.57	(3E,6E,9E,12E,15E)-octadeca-3,6,9,12,15-pentaenoic acid
LMFA01030180	-7.568	(4E,8E,12E,15E,18E)-icosa-4,8,12,15,18-pentaenoic acid
LMFA01031226	-7.564	27-oxo-4,5,19,37,34,38,42,45-octahydroxy-heptatetraconta-20E,43E-dien-2,32,35,46-tetraynoic acid
LMFA01030748	-7.556	(7E,9E,13E)-5,6,15-trihydroxyicosa-7,9,13-trien-11-ynoic acid
LMFA01030353	-7.55	(9Z,12Z,15E)-octadeca-9,12,15-trienoic acid
LMFA01020306	-7.549	(2S,4S,6S,8S,10S,12S,14S,16S,18S,20S)-2,4,6,8,10,12,14,16,18,20-decamethylhexatriacontanoic acid
LMFA01020330	-7.549	(2S,4S,6S,8S,10S,12R,14R,16R,18R,20R)-21-hydroxy-2,4,6,8,10,12,14,16,18,20-decamethylhexatriacontanoic acid
LMFA01031223	-7.549	27-oxo-4,5,6,19,34,37,38,42,45-nonahydroxy-heptatetraconta-20E,43E-dien-2,32,35,46-tetraynoic acid
LMFA01030179	-7.545	(8E,12E,16E,19E)-docosa-8,12,16,19-tetraenoic acid
LMFA01030360	-7.541	(3Z,6Z,9Z,12Z,15Z)-octadeca-3,6,9,12,15-pentaenoic acid
LMFA01140066	-7.537	12-phenyldodecanoic acid
LMFA01030527	-7.535	octadeca-6,8-diynoic acid
LMFA01140096	-7.532	11-Cycloheptylnonanoic acid
LMFA01150017	-7.532	9-(3-methyl-5-propylfuran-2-yl)nonanoic acid
LMFA01140097	-7.531	11-cycloheptyl,2R-hydroxyundecanoic acid
LMFA01020368	-7.529	(2E,4E,6S,8E,10E,12S)-6,9,12-trimethyltetradeca-2,4,8,10-tetraenoic acid
LMFA01040041	-7.513	methyl (9E,11E)-12-[5-(1-hydroperoxypropyl)dioxolan-3-yl]dodeca-9,11-dienoate
LMFA01150061	-7.512	6-[5-(2-carboxyethyl)-3,4-dimethylfuran-2-yl]hexanoic acid
LMFA01031233	-7.505	5E,7E,9E,14Z,17Z-eicosapentaenoic acid
LMFA01031073	-7.504	(2Z,5Z,8Z,11Z)-hexadeca-2,5,8,11-tetraenoic acid
LMFA01030317	-7.5	(4Z,8Z)-octadeca-4,8-dienoic acid
LMFA01030163	-7.495	(4Z,7Z,10Z,13Z)-hexadeca-4,7,10,13-tetraenoic acid
LMFA01030280	-7.493	(2Z,6Z,8Z,12Z)-hexadeca-2,6,8,12-tetraenoic acid
LMFA01031224	-7.492	27-oxo-4,5,6,19,34,38,42,45-octahydroxy-heptatetraconta-20E,43E-dien-2,32,35,46-tetraynoic acid
LMFA01030698	-7.491	icosa-7,10,13-triynoic acid
LMFA01030817	-7.488	(5E,8Z,11Z,14Z)-icosa-5,8,11,14-tetraenoic acid
LMFA01031033	-7.488	(5Z,8Z,10E,12E,14Z)-icosa-5,8,10,12,14-pentaenoic acid
LMFA01030835	-7.48	(19Z,22Z,25Z,28Z,31Z)-tetratriaconta-19,22,25,28,31-pentaenoic acid
LMFA01140024	-7.48	3-[(1S,2S)-2-[(3E,5Z)-6-bromonona-3,5-dienyl]cyclopropyl]propanoic acid
LMFA01030176	-7.479	(8E,11E,14E,17E)-icosa-8,11,14,17-tetraenoic acid
LMFA01030883	-7.477	(9E,11E,13Z)-octadeca-9,11,13-trienoic acid
LMFA01030756	-7.473	(8Z,11Z,14Z)-heptadeca-8,11,14-trienoic acid
LMFA01050586	-7.473	10-β-D-glucopyranosyloxy-deca-8Z-en-4,6-diynoic acid
LMFA01160069	-7.473	3-hydroxy-2-icosyl-33-methyl-32-oxohenpentacontanoic acid
LMFA01030389	-7.472	(4E,7E,10E,13E)-icosa-4,7,10,13-tetraenoic acid
LMFA01031201	-7.47	34S,45S-dihydroxy-heptatetraconta-20Z,26Z,30E,43E-tetraen-2,32,35,46-tetraynoic acid
LMFA01140064	-7.47	9-phenylnonanoic acid
LMFA01040028	-7.468	(6Z)-5-hydroperoxy-6-[6-[(E)-oct-2-enyl]-2,3-dioxabicyclo[2.2.1]heptan-5-ylidene]hexanoic acid
LMFA01031221	-7.467	19-oxo-4,5,27,34,38,42,45-heptahydroxy-heptatetraconta-25E,43E-dien-2,32,35,46-tetraynoic acid
LMFA01030390	-7.464	(4Z,7Z,10Z,13Z)-icosa-4,7,10,13-tetraenoic acid
LMFA01020041	-7.453	4,8-dimethylpentadecanoic acid
LMFA01030682	-7.452	docosa-7,10,13,16-tetraynoic acid
LMFA01030561	-7.451	(Z)-octadec-11-en-9-ynoic acid
LMFA01090124	-7.447	(9E,17E)-18-bromooctadeca-9,17-dien-5,7,15-triynoic acid
LMFA01030356	-7.443	(5Z,8Z,11Z,14Z)-octadeca-5,8,11,14-tetraenoic acid
LMFA01150001	-7.441	8-(5-hexylfuran-2-yl)octanoic acid
LMFA01030691	-7.42	icosa-5,8,11,14-tetraynoic acid
LMFA01140025	-7.415	13-phenyltridecanoic acid
LMFA01150036	-7.414	2-[5-[(2Z,5Z,8Z,11E)-tetradeca-2,5,8,11-tetraenyl]furan-2-yl]acetic acid
LMFA01031152	-7.404	methyl (5Z,7E,9E,14Z,17Z)-icosa-5,7,9,14,17-pentaenoate
LMFA01031216	-7.397	4,5,21,27,34,38,42,45-octahydroxy-heptatetraconta-19E,25E,43E-trien-2,32,35,46-tetraynoic acid
LMFA01020279	-7.393	(2E,6E)-9-[(2R,3R)-3-ethyl-3-methyloxiran-2-yl]-3,7-dimethylnona-2,6-dienoic acid
LMFA01050536	-7.393	9,10,12,13-tetrahydroxydocosanoic acid
LMFA01160105	-7.393	2-eicosyl-3-hydroxy-32,33-epoxy-34-methyl-dopentacontanoic acid
LMFA01030003	-7.39	(5Z,8Z,11Z,14Z)-5,6,8,9,11,12,14,15-octadeuterioicosa-5,8,11,14-tetraenoic acid
LMFA01030144	-7.389	(8E,10E,12Z)-octadeca-8,10,12-trienoic acid
LMFA01031218	-7.388	21-oxo-4,5,27,31,34,38,42,45-octahydroxy-heptatetraconta-19E,25E,43E-trien-2,32,35,46-tetraynoic acid
LMFA01030736	-7.386	octadeca-5,8,11,14-tetraynoic acid
LMFA01040040	-7.382	methyl 9-[5-[(1E,3E)-hexa-1,3-dienyl]dioxolan-3-yl]-9-hydroperoxynonanoate
LMFA01060111	-7.382	(5E,8E,10Z)-12-oxoheptadeca-5,8,10-trienoic acid
LMFA01031165	-7.381	5-oxo-6E,8E-octadecadienoic acid
LMFA01031178	-7.379	6S-hydroxy-2E,4Z,19Z-tetracosatrienoic acid
LMFA01070051	-7.377	methyl 7-[(2R,3R)-3-[(4Z,6Z)-nona-4,6-dienyl]oxiran-2-yl]hepta-4,6-diynoate
LMFA01160049	-7.377	(Z)-2-docosyl-3-hydroxyhentetracont-20-enoic acid
LMFA01031222	-7.376	27-oxo-4,5,6,19,31,34,38,42,45-nonahydroxy-heptatetraconta-20E,43E-dien-2,32,35,46-tetraynoic acid
LMFA01030790	-7.375	(3S,6E)-3,7,11-trimethyldodeca-6,10-dienoic acid
LMFA01031136	-7.373	(9Z,16Z)-octadeca-9,16-dien-12,14-diynoic acid
LMFA01030175	-7.371	(6E,10E,14E,18E)-icosa-6,10,14,18-tetraenoic acid
LMFA01030842	-7.371	(16Z,19Z,22Z,25Z,28Z,31Z)-tetratriaconta-16,19,22,25,28,31-hexaenoic acid
LMFA01030684	-7.369	docosa-8,11,14-triynoic acid
LMFA01090115	-7.362	(7E,9E,13E,15Z)-14,16-dibromohexadeca-7,9,13,15-tetraen-5-ynoic acid
LMFA01030384	-7.36	(7Z,10Z,13Z)-icosa-7,10,13-trienoic acid
LMFA01140076	-7.36	(E)-17-phenylheptadec-13-enoic acid
LMFA01030528	-7.358	octadeca-6,9-diynoic acid
LMFA01030852	-7.357	(2E,6Z,9Z,12Z,15Z,18Z,21Z)-tetracosa-2,6,9,12,15,18,21-heptaenoic acid
LMFA01030140	-7.354	(3E,9Z,12Z)-octadeca-3,9,12-trienoic acid
LMFA01040036	-7.354	methyl (10E,12E)-9-tert-butylperoxyoctadeca-10,12-dienoate
LMFA01040054	-7.353	methyl (E)-11-[6-[(E)-3-hydroperoxypent-1-enyl]-2,3-dioxabicyclo[2.2.1]heptan-5-yl]undec-10-enoate
LMFA01140028	-7.35	11-phenylundecanoic acid
LMFA01030410	-7.349	(5Z,11Z,17Z)-docosa-5,11,17-trienoic acid
LMFA01020327	-7.346	(2S,4S,6S,8S,10R,12R,14R,16R)-17-hydroxy-2,4,6,8,10,12,14,16-octamethyltetratriacontanoic acid
LMFA01140083	-7.344	8-(1,2,4a,4b,5,6,8a,8b-octahydrobiphenylen-2-yl)octanoic acid
LMFA01160034	-7.344	(Z)-3-hydroxy-2-tetracosylheptatriacont-16-enoic acid
LMFA01150045	-7.342	(E)-3-[5-[(E)-hept-4-en-2-ynoyl]furan-2-yl]prop-2-enoic acid
LMFA01030184	-7.341	(7E,10E,13E,16E,19E)-docosa-7,10,13,16,19-pentaenoic acid
LMFA01030114	-7.338	(6E,8E)-octadeca-6,8-dienoic acid
LMFA01030518	-7.338	octadeca-4,6-diynoic acid
LMFA01020438	-7.336	16-methyl-8Z-heptadecenoic acid
LMFA01030696	-7.336	icosa-5,8,11-triynoic acid
LMFA01150027	-7.329	7-(3,4-dimethyl-5-pentylfuran-2-yl)heptanoic acid
LMFA01031032	-7.328	(9Z,14E,16Z)-9-hydroxyoctadeca-9,14,16-trien-12-ynoic acid
LMFA01140036	-7.327	(Z)-11-cyclopent-2-en-1-ylundec-6-enoic acid
LMFA01150015	-7.327	13-(3,4-dimethyl-5-pentylfuran-2-yl)tridecanoic acid
LMFA01030352	-7.318	(9Z,12E,15Z)-octadeca-9,12,15-trienoic acid
LMFA01030278	-7.311	(2E,6Z,8Z,12Z)-hexadeca-2,6,8,12-tetraenoic acid
LMFA01031150	-7.309	(6Z,10E)-hexadeca-6,10-dien-8-ynoic acid
LMFA01020427	-7.304	4-methyl-7Z,11Z-heptadecadienoic acid
LMFA01140030	-7.304	15-phenylpentadecanoic acid
LMFA01140072	-7.301	23-phenyltricosanoic acid
LMFA01150021	-7.301	11-(5-butyl-3,4-dimethylfuran-2-yl)undecanoic acid
LMFA01030813	-7.3	(2E,4E,6E,11Z)-octadeca-2,4,6,11-tetraenoic acid
LMFA01030826	-7.297	(15Z,18Z,21Z,24Z)-triaconta-15,18,21,24-tetraenoic acid
LMFA01030382	-7.292	(7E,10E,13E)-icosa-7,10,13-trienoic acid
LMFA01020373	-7.289	(Z)-9-methylheptadec-6-enoic acid
LMFA01040053	-7.289	methyl (E)-11-(6-ethyl-2,3-dioxabicyclo[2.2.1]heptan-5-yl)-9-hydroperoxyundec-10-enoate
LMFA01080037	-7.289	16S-methoxytricos-8E-en-4,6,17,19-tetraynoic acid
LMFA01150042	-7.288	9-(5-pentylfuran-2-yl)nonanoic acid
LMFA01020365	-7.285	(5Z,9Z)-27-methyloctacosa-5,9-dienoic acid
LMFA01030553	-7.285	octadeca-5,8,11-triynoic acid
LMFA01030837	-7.278	(23Z,26Z,29Z,32Z,35Z)-octatriaconta-23,26,29,32,35-pentaenoic acid
LMFA01020307	-7.274	(2S,4S,6S,8S,10S,12S,14S,16S,18S,20S)-2,4,6,8,10,12,14,16,18,20-decamethyloctatriacontanoic acid
LMFA01030141	-7.274	(6Z,9Z,12Z)-octadeca-6,9,12-trienoic acid
LMFA01031108	-7.272	(Z)-hexadec-11-en-7,9-diynoic acid
LMFA01070049	-7.272	7-[(2R,3R)-3-[(4Z,6Z)-nona-4,6-dienyl]oxiran-2-yl]hepta-4,6-diynoic acid
LMFA01030555	-7.267	octadeca-8,11,14-triynoic acid
LMFA01060217	-7.265	(4E,10E,12E)-nonadeca-4,10,12-trien-6,8-diyn-2-one
LMFA01140070	-7.263	19-phenylnonadecanoic acid
LMFA01030129	-7.262	(10Z,13Z)-nonadeca-10,13-dienoic acid
LMFA01060206	-7.262	(E)-2-heptyl-10-oxononadec-11-enoic acid
LMFA01030685	-7.261	docosa-10,13,16-triynoic acid
LMFA01150054	-7.254	5-[5-(2-carboxyethyl)-4-methylfuran-2-yl]pentanoic acid
LMFA01140017	-7.253	13-[(1R)-cyclopent-2-en-1-yl]tridecanoic acid
LMFA01030909	-7.251	(Z)-henicos-7-enoic acid
LMFA01030383	-7.249	(7E,11E,14E)-icosa-7,11,14-trienoic acid
LMFA01150034	-7.249	2-[5-[(3Z,13Z)-icosa-3,13-dienyl]furan-2-yl]acetic acid
LMFA01030378	-7.246	(11Z,14Z,17Z)-icosa-11,14,17-trienoic acid
LMFA01030334	-7.244	(7Z,10Z)-octadeca-7,10-dienoic acid
LMFA01030905	-7.241	(2E,4E,7R,9E,11E,13S)-7,10,13-trimethylheptadeca-2,4,9,11-tetraenoic acid
LMFA01030521	-7.229	octadeca-4,9-diynoic acid
LMFA01090130	-7.225	methyl (9E,15E,17E)-18-bromooctadeca-9,15,17-trien-5,7-diynoate
LMFA01150013	-7.225	11-(3-methyl-5-pentylfuran-2-yl)undecanoic acid
LMFA01160026	-7.222	(Z)-3-hydroxy-2-icosyltritriacont-16-enoic acid
LMFA01090116	-7.219	(5Z,7E,9E,13E,15Z)-6,14,16-tribromohexadeca-5,7,9,13,15-pentaenoic acid
LMFA01050554	-7.216	(16Z,19Z,22R,23E,25E,27Z,29S,31Z)-22,29-dihydroxytetratriaconta-16,19,23,25,27,31-hexaenoic acid
LMFA01030478	-7.215	heptadeca-7,10-diynoic acid
LMFA01031204	-7.214	9E-octadecen-5,7-diynoic acid
LMFA01031027	-7.212	(E)-8-hydroxyoctadec-13-en-9,11-diynoic acid
LMFA01050307	-7.211	(E)-8-hydroxyoctadec-11-en-9-ynoic acid
LMFA01030307	-7.21	(2E,6E)-octadeca-2,6-dienoic acid
LMFA01050589	-7.209	16S-Hydroxytricos-8E-en-4,6,17,19-tetraynoic acid
LMFA01060210	-7.206	8-oxooctadeca-10,12-diynoic acid
LMFA01030475	-7.205	(10E)-heptadeca-10,16-dien-8-ynoic acid
LMFA01030151	-7.204	(9E,12E,14E)-octadeca-9,12,14-trienoic acid
LMFA01160065	-7.204	3-hydroxy-32-methoxy-33-methyl-2-tetracosyloctatetracontanoic acid
LMFA01070046	-7.203	4-[(2R,3R)-3-[(E)-tetradec-3-en-1-ynyl]oxiran-2-yl]butanoic acid
LMFA01030164	-7.2	(4E,7E,11E,14E)-hexadeca-4,7,11,14-tetraenoic acid
LMFA01031025	-7.199	(E,9S)-9-hydroxyoctadec-10-en-12-ynoic acid
LMFA01150032	-7.198	5-(5-heptyl-3-methylfuran-2-yl)pentanoic acid
LMFA01020325	-7.197	(2S,4S,6S,8S,10R,12R,14R)-15-hydroxy-2,4,6,8,10,12,14-heptamethyldotriacontanoic acid
LMFA01030311	-7.197	(3Z,12Z)-octadeca-3,12-dienoic acid
LMFA01030493	-7.197	hexadeca-8,10-diynoic acid
LMFA01030840	-7.197	(12Z,15Z,18Z,21Z,24Z,27Z)-triaconta-12,15,18,21,24,27-hexaenoic acid
LMFA01030477	-7.192	heptadeca-6,9-diynoic acid
LMFA01150005	-7.192	9-(3-methyl-5-pentylfuran-2-yl)nonanoic acid
LMFA01030354	-7.187	(5E,8E,11E,14E)-octadeca-5,8,11,14-tetraenoic acid
LMFA01031097	-7.187	(E)-pentadec-10-en-6,8-diynoic acid
LMFA01030807	-7.186	(7Z,10Z)-hexadeca-7,10-dienoic acid
LMFA01030166	-7.183	(6Z)-hexadeca-6,9,12,15-tetraenoic acid
LMFA01150025	-7.18	5-(3-methyl-5-pentylfuran-2-yl)pentanoic acid
LMFA01050569	-7.177	17S-hydroxy-15E-octadeca-9,11,13-triynoic acid
LMFA01050438	-7.176	(6Z,9Z,12Z,16E,18Z)-15-hydroxytetracosa-6,9,12,16,18-pentaenoic acid
LMFA01031234	-7.174	8E,15E-heptadecadien-11,13-diynoic acid
LMFA01031041	-7.173	(2E,4E,6E,8E,10E,12E)-tetradeca-2,4,6,8,10,12-hexaenedioic acid
LMFA01030337	-7.171	(8E,12E)-octadeca-8,12-dienoic acid
LMFA01090122	-7.171	(Z)-18-bromooctadec-17-en-5,7,15-triynoic acid
LMFA01140098	-7.169	7E-(2S-octylcyclopropylidene)heptanoic acid
LMFA01140062	-7.168	2-(1,2-tetra-decadienyl)-cyclopropanecarboxylic acid
LMFA01030258	-7.167	(5E,7E,9E,11E)-tetradeca-5,7,9,11,13-pentaenoic acid
LMFA01150062	-7.164	5-[5-(4-carboxybutyl)-3,4-dimethylfuran-2-yl]pentanoic acid
LMFA01150022	-7.161	9-(5-butyl-3,4-dimethylfuran-2-yl)nonanoic acid
LMFA01030901	-7.159	(5Z,9Z)-tetracosa-5,9-dienoic acid
LMFA01020329	-7.158	(2S,4S,6S,8S,10S,12R,14R,16R,18R)-19-hydroxy-2,4,6,8,10,12,14,16,18-nonamethylhexatriacontanoic acid
LMFA01140041	-7.158	13-cyclopentyltridecanoic acid
LMFA01030322	-7.156	(5Z,11Z)-octadeca-5,11-dienoic acid
LMFA01031142	-7.155	(9Z)-16-oxooctadeca-9,17-dien-12,14-diynoic acid
LMFA01040049	-7.154	methyl (8E,12Z,14E)-10,16-dihydroperoxyoctadeca-8,12,14-trienoate
LMFA01030479	-7.152	heptadeca-5,8,11-triynoic acid
LMFA01030341	-7.15	(5E,8E,11E)-octadeca-5,8,11-trienoic acid
LMFA01031181	-7.15	(10R,8Z,9Z)-heptadeca-8,9-dien-11,13-diynoic acid
LMFA01140018	-7.149	8-(2-octylcyclopropen-1-yl)octanoic acid
LMFA01031208	-7.147	6S-Hydroxyoctadeca-7E,9Z-dien-11,13,15,17-tetraynoic acid
LMFA01090129	-7.142	(9E,15E,17E)-18-bromooctadeca-9,15,17-trien-5,7-diynoic acid
LMFA01030705	-7.141	(6E,8E,14Z)-hexadeca-6,8,14-trien-10,12-diynoic acid
LMFA01030740	-7.141	(E)-octadec-9-en-12,14-diynoic acid
LMFA01030465	-7.139	dodeca-5,8,11-triynoic acid
LMFA01031122	-7.138	(Z)-octacos-11-enoic acid
LMFA01050562	-7.138	9S-hydroxy-6Z,10E,12Z-hexadecatrienoic acid
LMFA01031213	-7.137	19-oxo-4,5,6,27,31,34,38,42-octahydroxy-heptatetraconta-25E,43E-dien-2,32,35,46-tetraynoic acid
LMFA01020253	-7.136	(5Z,8Z)-7,7-dimethylicosa-5,8-dienoic acid
LMFA01030076	-7.135	(Z)-octadec-11-enoic acid
LMFA01030332	-7.135	(6Z,9Z)-octadeca-6,9-dienoic acid
LMFA01020363	-7.133	(5Z,9Z)-heptacosa-5,9-dienoic acid
LMFA01030070	-7.132	(Z)-octadec-8-enoic acid
LMFA01140039	-7.131	(Z)-15-cyclopent-2-en-1-ylpentadec-9-enoic acid
LMFA01090091	-7.13	methyl (E,9R)-11-[(2S,3S)-3-[(Z)-5-bromopent-2-en-4-ynyl]oxiran-2-yl]-9-hydroxyundec-10-enoate
LMFA01031092	-7.127	hexadeca-6,9,12-trienoic acid
LMFA01030760	-7.122	(5Z,7E,9E,14Z,17Z)-icosa-5,7,9,14,17-pentaenoic acid
LMFA01030830	-7.118	(23Z,26Z,29Z,32Z)-octatriaconta-23,26,29,32-tetraenoic acid
LMFA01090109	-7.118	ethyl (8E,17E,19Z)-18-bromo-16-hydroxytricosa-8,17,19-trien-4,6-diynoate
LMFA01020370	-7.115	(2E,4E,7R,8E,10E,14R)-7,9,14-trimethylhexadeca-2,4,8,10-tetraenoic acid
LMFA01030502	-7.115	nonadeca-8,11,14-triynoic acid
LMFA01030349	-7.114	(9E,12Z,15E)-octadeca-9,12,15-trienoic acid
LMFA01020416	-7.113	(4R,7Z,11Z)-4-methylheptadeca-7,11-dienoic acid
LMFA01150031	-7.113	15-(3,4-dimethyl-5-pentylfuran-2-yl)pentadecanoic acid
LMFA01031209	-7.112	14-methyl-5Z,9Z-pentadecadienoic acid
LMFA01170126	-7.112	(3R)-2-methylidene-3-tetradecylbutanedioic acid
LMFA01030060	-7.11	(Z)-heptadec-9-enoic acid
LMFA01020300	-7.109	(2S,4S,6S,8S,10S,12S,14S)-2,4,6,8,10,12,14-heptamethyltriacontanoic acid
LMFA01090051	-7.109	(9Z,12Z)-18-fluorooctadeca-9,12-dienoic acid
LMFA01031087	-7.108	(2E,4E,6E,12Z)-tetradeca-2,4,6,12-tetraen-8,10-diynoic acid
LMFA01030191	-7.107	9-cyclopent-2-en-1-ylnonanoic acid
LMFA01030541	-7.106	octadeca-9,13-diynoic acid
LMFA01030908	-7.106	(Z)-nonadec-13-enoic acid
LMFA01031227	-7.104	27-oxo-4,5,19,34,38,42,45-heptahydroxy-heptatetraconta-20E,43E-dien-2,32,35,46-tetraynoic acid
LMFA01030900	-7.103	(5Z,9Z)-icosa-5,9-dienoic acid
LMFA01030704	-7.102	(6E,8E,14E)-hexadeca-6,8,14-trien-10,12-diynoic acid
LMFA01030724	-7.1	(7E,9Z)-6-hydroxyoctadeca-7,9-dien-11,13,15,17-tetraynoic acid
LMFA01170034	-7.1	(5Z,8Z,11Z,14Z)-icosa-5,8,11,14-tetraenedioic acid
LMFA01020367	-7.099	(2E,5R,10E,12E)-3,5,15-trimethyl-7-methylidenehexadeca-2,10,12-trienoic acid
LMFA01030777	-7.099	(11E,13E,15Z)-octadeca-11,13,15-trienoic acid
LMFA01031225	-7.097	27-oxo-4,5,19,31,34,38,42,45-octahydroxy-heptatetraconta-20E,43E-dien-2,32,35,46-tetraynoic acid
LMFA01140093	-7.096	13-Cycloheptyltridecanoic acid
LMFA01020204	-7.095	(E)-14-methylhexadec-8-enoic acid
LMFA01020356	-7.093	12-methylicosanoic acid
LMFA01030853	-7.093	(5Z,8Z,11Z,14Z,17Z,20Z)-tricosa-5,8,11,14,17,20-hexaenoic acid
LMFA01140079	-7.092	(E)-13-phenyltridec-7-enoic acid
LMFA01030554	-7.091	octadeca-6,9,12-triynoic acid
LMFA01050555	-7.091	(E)-12,13,15-trihydroxyoctadec-9-enoic acid
LMFA01150012	-7.087	11-(3,4-dimethyl-5-propylfuran-2-yl)undecanoic acid
LMFA01040075	-7.086	9S-hydroperoxy-6Z,10E,12Z-hexadecatrienoic acid
LMFA01040048	-7.084	methyl (9Z,11E,16E)-13,15-dihydroperoxyoctadeca-9,11,16-trienoate
LMFA01030841	-7.083	(14Z,17Z,20Z,23Z,26Z,29Z)-dotriaconta-14,17,20,23,26,29-hexaenoic acid
LMFA01031083	-7.083	octadeca-13,16-dienoic acid
LMFA01030703	-7.078	(6E,8E,12E,14E)-hexadeca-6,8,12,14-tetraen-10-ynoic acid
LMFA01031072	-7.076	heptadec-11-enoic acid
LMFA01030546	-7.072	octadeca-11,15-diynoic acid
LMFA01020413	-7.071	(2E,4E,6E)-11-hydroxy-4-methyldodeca-2,4,6-trienoic acid
LMFA01070040	-7.071	4-[(2R,3R)-3-tetradec-1-ynyloxiran-2-yl]butanoic acid
LMFA01090133	-7.07	(15E,17E)-18-bromooctadeca-15,17-dien-5,7-diynoic acid
LMFA01150023	-7.07	3-(3,4-dimethyl-5-pentylfuran-2-yl)propanoic acid
LMFA01090110	-7.068	(8E,17E,19Z)-18-bromo-16-hydroxytricosa-8,17,19-trien-4,6-diynoic acid
LMFA01090065	-7.066	(5Z,10Z,14Z,17Z)-9-chloro-8,12-dihydroxyicosa-5,10,14,17-tetraenoic acid
LMFA01150041	-7.065	7-(5-heptylfuran-2-yl)heptanoic acid
LMFA01020341	-7.064	(5Z,9Z,12Z,15Z,18Z,21Z,34S)-34-methylhexatriaconta-5,9,12,15,18,21-hexaenoic acid
LMFA01030725	-7.064	(7Z,9E)-6-hydroxyoctadeca-7,9-dien-11,13,15,17-tetraynoic acid
LMFA01030816	-7.064	(2E,8Z,11Z,14Z)-icosa-2,8,11,14-tetraenoic acid
LMFA01030492	-7.062	hexadeca-7,10-diynoic acid
LMFA01030893	-7.062	(Z)-13-methylpentadec-4-enoic acid
LMFA01120007	-7.062	(7E,9E)-7-nitrohexadeca-7,9-dienoic acid
LMFA01030348	-7.06	(9E,12E,15Z)-octadeca-9,12,15-trienoic acid
LMFA01150016	-7.059	9-(3,5-dimethylfuran-2-yl)nonanoic acid
LMFA01030565	-7.058	octadec-4-ynoic acid
LMFA01030265	-7.057	(Z)-hexadec-2-enoic acid
LMFA01030536	-7.056	octadeca-8,10-diynoic acid
LMFA01030702	-7.056	(4E,7E,13E)-hexadeca-4,7,13-trienoic acid
LMFA01080036	-7.056	(5Z,9Z)-2R-Methoxy-24-methyl-5,9-hexacosadienoic acid
LMFA01090112	-7.056	(7E,11E,15E)-16-bromohexadeca-7,11,15-trien-5,13-diynoic acid
LMFA01020033	-7.055	2,6-dimethylnonadecanoic acid
LMFA01020305	-7.055	(2S,4S,6S,8S,10S,12S,14S,16S,18S)-2,4,6,8,10,12,14,16,18-nonamethylhexatriacontanoic acid
LMFA01140034	-7.055	15-cyclopent-2-en-1-ylpentadecanoic acid
LMFA01050578	-7.054	11,14-dihydroxyoctadeca-9Z-en-12-ynoic acid
LMFA01031109	-7.052	(9Z,12Z,15Z)-octadeca-9,12,15-trien-6-ynoic acid
LMFA01030719	-7.051	(5Z,8Z,10Z,14Z)-12-hydroxyicosa-5,8,10,14-tetraenoic acid
LMFA01140053	-7.051	(Z)-11-cyclopent-2-en-1-ylundec-4-enoic acid
LMFA01031051	-7.05	(8E,10E)-octadeca-8,10-dien-12-ynoic acid
LMFA01160130	-7.05	2-tetracosyl-3-hydroxy-38-carboxy-octatriacontanoic acid
LMFA01160037	-7.049	(Z)-3-hydroxy-2-icosylnonatriacont-18-enoic acid
LMFA01030113	-7.048	(5E,12E)-octadeca-5,12-dienoic acid
LMFA01030241	-7.047	(2E,6E,8E,10E)-dodeca-2,6,8,10-tetraenoic acid
LMFA01030130	-7.046	(11E,14E)-icosa-11,14-dienoic acid
LMFA01140048	-7.044	13-(cyclopenten-1-yl)-3-oxotridecanoic acid
LMFA01050218	-7.038	2-hydroxyhexacosanoic acid
LMFA01140101	-7.037	17-methyl-trans-4,5-methylenenonadecanoic acid
LMFA01020221	-7.032	(8Z,11Z,14Z)-18-methylnonadeca-8,11,14-trienoic acid
LMFA01030706	-7.032	(6E,8E,12E,14Z)-hexadeca-6,8,12,14-tetraen-10-ynoic acid
LMFA01030294	-7.031	(Z)-octadec-3-enoic acid
LMFA01090120	-7.031	(9E)-18,18-dibromooctadeca-9,17-dien-5,7-diynoic acid
LMFA01030116	-7.03	(8Z,11Z)-octadeca-8,11-dienoic acid
LMFA01120004	-7.027	(E)-9-nitrooctadec-9-enoic acid
LMFA01030117	-7.026	(9Z,11Z)-octadeca-9,11-dienoic acid
LMFA01090084	-7.025	9,10-dibromooctadecanoic acid
LMFA01010029	-7.023	nonacosanoic acid
LMFA01020042	-7.023	2,6-dimethylhexadecanoic acid
LMFA01020415	-7.023	2,11-dimethyloctadecanoic acid
LMFA01020421	-7.021	12,15-dimethylhexadecanoic acid
LMFA01030343	-7.02	(5Z,9Z,12E)-octadeca-5,9,12-trienoic acid
LMFA01160035	-7.018	(Z)-3-hydroxy-2-icosylpentatriacont-18-enoic acid
LMFA01030421	-7.015	(Z)-pentacos-19-enoic acid
LMFA01020207	-7.014	(6Z,9Z)-16-methylheptadeca-6,9-dienoic acid
LMFA01150024	-7.014	5-(3,4-dimethyl-5-pentylfuran-2-yl)pentanoic acid
LMFA01030001	-7.01	(5Z,8Z,11Z,14Z)-icosa-5,8,11,14-tetraenoic acid
LMFA01031037	-7.01	(8Z,11Z)-heptadeca-8,11-dienoic acid
LMFA01031143	-7.01	(13E,15E)-octadeca-13,15-dien-9,11-diynoic acid
LMFA01140037	-7.008	6-[(1R,2S)-2-octylcyclopropyl]hexanoic acid
LMFA01030285	-7.007	(Z)-heptadec-2-enoic acid
LMFA01031164	-7.006	12-oxo-8E,10E-octadecadienoic acid
LMFA01030112	-7.005	(5E,12Z)-octadeca-5,12-dienoic acid
LMFA01031207	-7.004	6S-Hydroxyoctadeca-7Z,9E-dien-11,13,15,17-tetraynoic acid
LMFA01090127	-7.003	(9Z,17E)-18-bromooctadeca-9,17-dien-5,7,15-triynoic acid
LMFA01140054	-7.002	(Z)-11-cyclopent-2-en-1-ylundec-9-enoic acid
LMFA01030309	-7.001	(2Z,6Z)-octadeca-2,6-dienoic acid
LMFA01160050	-7.001	(Z)-3-hydroxy-2-tetracosylheptatriacont-20-enoic acid
LMFA01030122	-7	(9E,12Z)-octadeca-9,12-dienoic acid
LMFA01030907	-7	(Z)-heptadec-12-enoic acid
LMFA01030850	-6.999	(18Z,21Z,24Z,27Z,30Z)-hexatriaconta-18,21,24,27,30-pentaenoic acid
LMFA01140038	-6.999	6-(2-octylcyclopropyl)hexanoic acid
LMFA01030124	-6.996	(10Z,12Z)-octadeca-10,12-dienoic acid
LMFA01030690	-6.996	icosa-4,8,11,14-tetraynoic acid
LMFA01090114	-6.996	(7E,13E,15Z)-14,16-dibromohexadeca-7,13,15-trien-5-ynoic acid
LMFA01030401	-6.994	(E)-docos-15-enoic acid
LMFA01031034	-6.993	(9Z,16R)-16-hydroxyoctadeca-9,17-dien-12,14-diynoic acid
LMFA01160046	-6.992	(Z)-3-hydroxy-2-icosylhentetracont-20-enoic acid
LMFA01140026	-6.991	8-[(1R,2S)-2-hexylcyclopropyl]octanoic acid
LMFA01031066	-6.989	(E)-7-hydroxyheptadec-10-en-8-ynoic acid
LMFA01031127	-6.989	(4Z,18Z,29E)-31-hydroxytritriaconta-4,18,29-trien-2,32-diynoic acid
LMFA01070038	-6.988	methyl 8-(3-dodeca-1,3-diynyloxiran-2-yl)octanoate
LMFA01150057	-6.988	8-(3,4-dimethyl-5-propylfuran-2-yl)octanoic acid
LMFA01031050	-6.987	(4Z,7Z)-hexadeca-4,7-dienoic acid
LMFA01020028	-6.985	28-methyltriacontanoic acid
LMFA01030501	-6.985	nonadeca-10,13-diynoic acid
LMFA01031135	-6.985	octadec-17-en-13-ynoic acid
LMFA01030351	-6.981	(9Z,12E,15E)-octadeca-9,12,15-trienoic acid
LMFA01050535	-6.98	9,10,12,13,15,16-hexahydroxyoctadecanoic acid
LMFA01050551	-6.977	(2E,4Z,6E)-5-acetyloxytetradeca-2,4,6-trienoic acid
LMFA01140035	-6.977	(Z)-13-cyclopent-2-en-1-yltridec-4-enoic acid
LMFA01030543	-6.976	octadeca-10,13-diynoic acid
LMFA01050577	-6.976	9,12-dihydroxyhexadeca-7Z-en-10-ynoic acid
LMFA01020436	-6.975	13-methyl-10-(sulfooxy)tetradecanoic acid
LMFA01030529	-6.973	octadeca-6,10-diynoic acid
LMFA01031205	-6.973	17-methyl-9E-octadecen-5,7-diynoic acid
LMFA01150056	-6.971	5-[5-(2-carboxyethyl)furan-2-yl]pentanoic acid
LMFA01030415	-6.97	(Z)-tricos-17-enoic acid
LMFA01020372	-6.969	(Z)-16-methylheptadec-4-enoic acid
LMFA01070050	-6.969	7-[(2R,3R)-3-non-8-enyloxiran-2-yl]hepta-4,6-diynoic acid
LMFA01020093	-6.968	2-methylheptadecanoic acid
LMFA01020140	-6.968	(Z)-14-methylpentadec-4-enoic acid
LMFA01060216	-6.968	(9E,15E)-heptadeca-9,15-dien-11,13-diyn-4-one
LMFA01020348	-6.966	12,12-dimethyltridecanoic acid
LMFA01031151	-6.966	(Z)-hexadec-13-en-11-ynoic acid
LMFA01020301	-6.964	(2S,4S,6S,8S,10S,12S,14S)-2,4,6,8,10,12,14-heptamethyldotriacontanoic acid
LMFA01030067	-6.96	(E)-octadec-6-enoic acid
LMFA01020326	-6.959	(2S,4S,6S,8S,10R,12R,14R,16R)-17-hydroxy-2,4,6,8,10,12,14,16-octamethyldotriacontanoic acid
LMFA01030173	-6.959	(4E,8E,12E,16E)-icosa-4,8,12,16-tetraenoic acid
LMFA01030836	-6.959	(21Z,24Z,27Z,30Z,33Z)-hexatriaconta-21,24,27,30,33-pentaenoic acid
LMFA01160126	-6.957	2-docosyl-3-hydroxy-34-carboxy-tetratriacontanoic acid
LMFA01030275	-6.956	(9Z,12Z)-hexadeca-9,12-dienoic acid
LMFA01030829	-6.956	(21Z,24Z,27Z,30Z)-hexatriaconta-21,24,27,30-tetraenoic acid
LMFA01031198	-6.955	14-methyl-9E-pentadecenoic acid
LMFA01160051	-6.955	(Z)-3-hydroxy-2-tetracosylnonatriacont-20-enoic acid
LMFA01030523	-6.954	octadeca-5,8-diynoic acid
LMFA01030169	-6.952	(6E,9E,12E,15E)-octadeca-6,9,12,15-tetraenoic acid
LMFA01170074	-6.951	(2S,3S)-2-hydroxytridecane-1,2,3-tricarboxylic acid
LMFA01160044	-6.949	(Z)-3-hydroxy-2-icosylheptatriacont-20-enoic acid
LMFA01150043	-6.947	10-(5-butylfuran-2-yl)decanoic acid
LMFA01090066	-6.946	(5Z,9Z,14Z,17Z)-11-chloro-8,12-dihydroxyicosa-5,9,14,17-tetraenoic acid
LMFA01020133	-6.945	(E)-2,4-dimethyltetradec-2-enoic acid
LMFA01030806	-6.945	(7E,10E)-hexadeca-7,10-dienoic acid
LMFA01031180	-6.945	(11R,9Z,10Z)-octadeca-9,10-dien-12,14-diynoic acid
LMFA01040047	-6.945	methyl (8E,13E,15Z)-10,12-dihydroperoxyoctadeca-8,13,15-trienoate
LMFA01030556	-6.944	(E)-octadec-13-en-9,11-diynoic acid
LMFA01030283	-6.943	(Z)-heptadec-10-enoic acid
LMFA01020226	-6.942	(5Z,9Z)-19-methylicosa-5,9-dienoic acid
LMFA01030862	-6.942	(5Z,14Z)-henicosa-5,14-dienoic acid
LMFA01031210	-6.941	7E,13E,17Z-Eicosatrienoic acid
LMFA01120009	-6.941	(5E,7E)-8-nitrotetradeca-5,7-dienoic acid
LMFA01030292	-6.938	(Z)-octadec-16-enoic acid
LMFA01090113	-6.938	(7E,11E,15Z)-16-bromohexadeca-7,11,15-trien-5,13-diynoic acid
LMFA01120003	-6.938	(E)-10-nitrooctadec-9-enoic acid
LMFA01030394	-6.937	(5Z,11Z,14Z,17Z)-icosa-5,11,14,17-tetraenoic acid
LMFA01030535	-6.937	octadeca-7,12-diynoic acid
LMFA01031067	-6.936	(7Z,11E)-octadeca-7,11-dien-9-ynoic acid
LMFA01030567	-6.935	octadec-7-ynoic acid
LMFA01031100	-6.935	(Z)-octadec-12-en-7,9-diynoic acid
LMFA01030137	-6.934	(6E,10E,14E)-hexadeca-6,10,14-trienoic acid
LMFA01031062	-6.934	(9Z,14Z)-octadeca-9,14-dien-12-ynoic acid
LMFA01020293	-6.933	(2S,4S)-2,4-dimethyldocosanoic acid
LMFA01030277	-6.933	(2E,6Z,8Z,12E)-hexadeca-2,6,8,12-tetraenoic acid
LMFA01031230	-6.933	4,5,29,35,39,43,46-heptahydroxy-heptatetraconta-27E,44E-dien-2,33,36,47-tetraynoic acid
LMFA01030135	-6.932	(5E,8E,11E)-hexadeca-5,8,11-trienoic acid
LMFA01030298	-6.932	(10Z,14Z)-octadeca-10,14-dienoic acid
LMFA01140075	-6.932	(E)-15-phenylpentadec-11-enoic acid
LMFA01030429	-6.931	(5Z,9Z,19Z)-hexacosa-5,9,19-trienoic acid
LMFA01150006	-6.931	methyl 8-(5-hexylfuran-2-yl)octanoate
LMFA01150009	-6.931	9-(3,4-dimethyl-5-propylfuran-2-yl)nonanoic acid
LMFA01030177	-6.93	(4E,7E,10E,13E)-docosa-4,7,10,13-tetraenoic acid
LMFA01030547	-6.93	octadeca-12,14-diynoic acid
LMFA01060223	-6.928	10-oxo-11E-octadecenoic acid
LMFA01150004	-6.928	2-(2-carboxyethyl)-4-methyl-5-propylfuran-3-carboxylic acid
LMFA01031116	-6.927	(5Z,8Z,11E,14Z,17Z)-icosa-5,8,11,14,17-pentaenoic acid
LMFA01160045	-6.926	(Z)-3-hydroxy-2-icosylnonatriacont-20-enoic acid
LMFA01031104	-6.925	(6Z,10Z,14Z)-hexadeca-6,10,14-trienoic acid
LMFA01030148	-6.923	(9E,11E,13E)-octadeca-9,11,13-trienoic acid
LMFA01030345	-6.921	(7E,9Z,12Z)-octadeca-7,9,12-trienoic acid
LMFA01090031	-6.921	(E)-18-bromooctadec-17-en-5,7,15-triynoic acid
LMFA01150055	-6.921	5-[5-(2-carboxyethyl)-3,4-dimethylfuran-2-yl]pentanoic acid
LMFA01020302	-6.919	(2S,4S,6S,8S,10S,12S,14S,16S)-2,4,6,8,10,12,14,16-octamethyldotriacontanoic acid
LMFA01031064	-6.918	(13E)-8-hydroxyoctadeca-13,17-dien-9,11-diynoic acid
LMFA01020232	-6.916	21-methyltricosanoic acid
LMFA01060104	-6.916	2-methyl-4-oxopentadecanoic acid
LMFA01060211	-6.916	8-oxooctadec-17-en-9,11-diynoic acid
LMFA01160040	-6.915	(Z)-2-docosyl-3-hydroxynonatriacont-18-enoic acid
LMFA01020289	-6.914	13,13-dimethyltetradecanoic acid
LMFA01030240	-6.914	(2E,4E,8Z,10E)-dodeca-2,4,8,10-tetraenoic acid
LMFA01030723	-6.913	(7E,9E)-6-hydroxyoctadeca-7,9-dien-11,13,15,17-tetraynoic acid
LMFA01031126	-6.911	(5Z,9Z,25Z)-triaconta-5,9,25-trienoic acid
LMFA01040055	-6.911	methyl 9-hydroperoxy-9-[6-[(E)-pent-2-enyl]-3,6-dihydro-1,2-dioxin-3-yl]nonanoate
LMFA01030306	-6.91	(2E,4E)-octadeca-2,4-dienoic acid
LMFA01140063	-6.91	7-phenylheptanoic acid
LMFA01050209	-6.908	2-hydroxyhenicosanoic acid
LMFA01031082	-6.907	(E)-hexadec-6-enoic acid
LMFA01031107	-6.905	pentadeca-6,8,10-triynoic acid
LMFA01031110	-6.905	(Z)-nonacos-20-enoic acid
LMFA01030548	-6.904	octadeca-12,15-diynoic acid
LMFA01090126	-6.903	methyl (9Z,17E)-18-bromooctadeca-9,17-dien-5,7,15-triynoate
LMFA01090097	-6.899	(5E,9Z)-6-bromohexacosa-5,9-dienoic acid
LMFA01040057	-6.896	methyl 9-[5-(6-ethyl-3,6-dihydro-1,2-dioxin-3-yl)dioxolan-3-yl]-9-hydroperoxynonanoate
LMFA01020435	-6.895	2,12-dimethyltetradecanoic acid
LMFA01030142	-6.895	(6E,10E,14E)-octadeca-6,10,14-trienoic acid
LMFA01030455	-6.893	octadec-9-ynoic acid
LMFA01031060	-6.893	(9Z,11Z,14Z)-icosa-9,11,14-trienoic acid
LMFA01030271	-6.892	(3Z,9Z)-hexadeca-3,9-dienoic acid
LMFA01030364	-6.892	(Z)-nonadec-7-enoic acid
LMFA01070023	-6.892	(7Z,10Z)-12-(3-ethyloxiran-2-yl)dodeca-7,10-dienoic acid
LMFA01030692	-6.889	icosa-8,11,14-triynoic acid
LMFA01090121	-6.889	methyl (9E)-18,18-dibromooctadeca-9,17-dien-5,7-diynoate
LMFA01030268	-6.888	(10Z,12E)-hexadeca-10,12-dienoic acid
LMFA01030314	-6.888	(4E,9E)-octadeca-4,9-dienoic acid
LMFA01030134	-6.887	(4E,7E,10E)-hexadeca-4,7,10-trienoic acid
LMFA01030136	-6.886	(6E,9E,12E)-hexadeca-6,9,12-trienoic acid
LMFA01160134	-6.886	2-eicosyl-3-hydroxy-51-methoxy-dopentacontanoic acid
LMFA01030688	-6.882	icosa-8,11-diynoic acid
LMFA01050573	-6.882	9,10,11,14- tetrahydroxy-octadeca-12-ynoic acid
LMFA01080011	-6.882	(4E,8E)-7-methoxy-9-methylhexadeca-4,8-dienoic acid
LMFA01030511	-6.881	(11E,13E)-octadeca-11,13-dien-9-ynoic acid
LMFA01030111	-6.879	(5Z,12E)-octadeca-5,12-dienoic acid
LMFA01030329	-6.877	(6E,12E)-octadeca-6,12-dienoic acid
LMFA01030391	-6.877	(4Z,8Z,11Z,14Z)-icosa-4,8,11,14-tetraenoic acid
LMFA01050459	-6.877	(17S)-17-hydroxyoctadeca-9,11,13,15-tetraynoic acid
LMFA01030346	-6.874	(7Z,9Z,12Z)-octadeca-7,9,12-trienoic acid
LMFA01031068	-6.874	8-oxooctadec-17-en-10,12-diynoic acid
LMFA01030075	-6.87	(E)-octadec-10-enoic acid
LMFA01090108	-6.87	ethyl (8E,17E,19Z)-18-bromotricosa-8,17,19-trien-4,6-diynoate
LMFA01030524	-6.869	octadeca-5,9-diynoic acid
LMFA01120013	-6.867	(E)-9-[(2R)-2-amino-2-carboxyethyl]sulfanyl-12-nitrooctadec-11-enoic acid
LMFA01030734	-6.865	(9Z,12Z)-octadeca-9,12-dien-6-ynoic acid
LMFA01030303	-6.864	(13E)-octadeca-13,17-dienoic acid
LMFA01031117	-6.864	(5Z,8Z,11E,14Z,17E)-icosa-5,8,11,14,17-pentaenoic acid
LMFA01050122	-6.864	(E)-12-ethoxy-9,13-dihydroxyoctadec-10-enoic acid
LMFA01030068	-6.86	(Z)-octadec-7-enoic acid
LMFA01030059	-6.858	(E)-heptadec-2-enoic acid
LMFA01140043	-6.858	4-(2-octylcyclopropyl)butanoic acid
LMFA01140040	-6.856	15-cyclopent-2-en-1-ylpentadec-9-enoic acid
LMFA01030145	-6.855	(8E,10E,12E)-octadeca-8,10,12-trienoic acid
LMFA01150026	-6.854	7-(3-methyl-5-pentylfuran-2-yl)heptanoic acid
LMFA01160048	-6.854	(Z)-2-docosyl-3-hydroxynonatriacont-20-enoic acid
LMFA01140044	-6.853	5-(2-octylcyclopropyl)pentanoic acid
LMFA01020268	-6.852	(Z,14S)-14-methylhexadec-8-enoic acid
LMFA01030697	-6.852	icosa-6,9,12-triynoic acid
LMFA01050434	-6.852	(3S)-3-hydroxyoctadecanoic acid
LMFA01120012	-6.852	(E)-10-[(2R)-2-amino-2-carboxyethyl]sulfanyl-9-nitrooctadec-11-enoic acid
LMFA01060148	-6.851	(Z)-15-oxotetracos-18-enoic acid
LMFA01150051	-6.851	3-[5-[(E)-2-carboxyethenyl]-3,4-dimethylfuran-2-yl]propanoic acid
LMFA01030254	-6.85	(3Z,5E)-tetradeca-3,5-dienoic acid
LMFA01020032	-6.849	(E)-2,4,6-trimethyltetracos-2-enoic acid
LMFA01020142	-6.849	9-methyl-6-(3-methylbutyl)dec-5-enoic acid
LMFA01030531	-6.849	octadeca-6,12-diynoic acid
LMFA01030820	-6.849	(6Z,9Z,12Z,15Z,18Z)-tetracosa-6,9,12,15,18-pentaenoic acid
LMFA01020429	-6.848	2,13-dimethyltetradecanoic acid
LMFA01030735	-6.848	(9Z,14Z)-octadeca-9,14-dien-6-ynoic acid
LMFA01030165	-6.847	(4E,8E,11E)-hexadeca-4,8,11,15-tetraenoic acid
LMFA01030522	-6.847	octadeca-5,7-diynoic acid
LMFA01031115	-6.846	(5Z,9Z,12Z)-heptadeca-5,9,12-trienoic acid
LMFA01020359	-6.845	(5Z,9Z)-25-methylhexacosa-5,9-dienoic acid
LMFA01030139	-6.844	(9E,12E)-hexadeca-9,12,15-trienoic acid
LMFA01150069	-6.844	5-(3-heptanyl)-3-methyl-furan-2-yl-prope-2E-noic acid
LMFA01160036	-6.843	(Z)-3-hydroxy-2-icosylheptatriacont-18-enoic acid
LMFA01020396	-6.841	10-methyloctadecanoic acid
LMFA01060073	-6.841	(11Z,13E)-15-oxoicosa-11,13-dienoic acid
LMFA01020195	-6.84	12-methylhexadecanoic acid
LMFA01150058	-6.839	8-(3-methyl-5-pentylfuran-2-yl)octanoic acid
LMFA01020304	-6.838	(2S,4S,6S,8S,10S,12S,14S,16S,18S)-2,4,6,8,10,12,14,16,18-nonamethyltetratriacontanoic acid
LMFA01030362	-6.837	(Z)-nonadec-10-enoic acid
LMFA01031059	-6.837	(10Z,12E)-octadeca-10,12-dienoic acid
LMFA01031172	-6.836	7Z,12Z-docosadienoic acid
LMFA01150047	-6.836	2-(2-carboxyethyl)-4-methyl-5-pentylfuran-3-carboxylic acid
LMFA01030739	-6.835	(Z)-octadec-9-en-12,14-diynoic acid
LMFA01031023	-6.833	(E)-7-hydroxyhexadec-10-en-8-ynoic acid
LMFA01030517	-6.832	octadeca-3,8-diynoic acid
LMFA01070021	-6.832	(Z)-13-[(2S,3R)-3-pentyloxiran-2-yl]tridec-11-enoic acid
LMFA01140042	-6.831	(Z)-13-cyclopent-2-en-1-yltridec-9-enoic acid
LMFA01031065	-6.83	(4E,6E,12Z)-tetradeca-4,6,12-trien-8,10-diynoic acid
LMFA01031119	-6.83	(Z)-tetracos-11-enoic acid
LMFA01031231	-6.83	29-hydroxy-hentriaconta-4Z,17Z,27E-triene-2,20,30-triynoic acid
LMFA01030287	-6.827	(E)-heptadec-8-enoic acid
LMFA01020297	-6.826	(2S,4S,6S,8S,10S)-2,4,6,8,10-pentamethyloctacosanoic acid
LMFA01031106	-6.826	octadeca-8,10,12-triynoic acid
LMFA01020050	-6.823	6,14-dimethyloctadecanoic acid
LMFA01060215	-6.823	(7E,9E,15E)-heptadeca-7,9,15-trien-11,13-diyn-4-one
LMFA01150029	-6.822	10-(3,4-dimethyl-5-pentylfuran-2-yl)decanoic acid
LMFA01150046	-6.822	3-[5-(2-carboxyethyl)-4-methylfuran-2-yl]propanoic acid
LMFA01160123	-6.822	2-eicosyl-3-hydroxy-34-carboxy-tetratriacontanoic acid
LMFA01040058	-6.818	methyl 8-[6-[5-(1-hydroperoxypropyl)dioxolan-3-yl]-3,6-dihydro-1,2-dioxin-3-yl]octanoate
LMFA01020202	-6.817	9-methylhexadecanoic acid
LMFA01150033	-6.817	11-[3,4-dimethyl-5-[(E)-pent-1-enyl]furan-2-yl]undecanoic acid
LMFA01030857	-6.816	(Z)-nonadec-12-enoic acid
LMFA01030534	-6.815	octadeca-7,11-diynoic acid
LMFA01030746	-6.814	tetracosa-6,9,12,15,18,21-hexaynoic acid
LMFA01030272	-6.811	(6E,9E)-hexadeca-6,9-dienoic acid
LMFA01030845	-6.81	(8Z,11Z,14Z,17Z,20Z)-hexacosa-8,11,14,17,20-pentaenoic acid
LMFA01031086	-6.81	(2E,4E,6E,12E)-tetradeca-2,4,6,12-tetraen-8,10-diynoic acid
LMFA01050506	-6.81	3-hydroxy-2-tetradecyloctadecanoic acid
LMFA01090095	-6.81	(5E,9Z)-6-bromo-23-methyltetracosa-5,9-dienoic acid
LMFA01030189	-6.809	7-cyclopent-2-en-1-ylheptanoic acid
LMFA01031039	-6.809	(Z)-octadec-10-en-8-ynoic acid
LMFA01060053	-6.809	5-oxohexadecanoic acid
LMFA01020134	-6.808	(E)-2,4-dimethylicos-2-enoic acid
LMFA01050194	-6.808	(8E,10E)-12-hydroxyheptadeca-8,10-dienoic acid
LMFA01160028	-6.808	(Z)-3-hydroxy-2-icosylheptatriacont-16-enoic acid
LMFA01090060	-6.806	7,8-dichlorohexadecanoic acid
LMFA01020369	-6.805	(2E,4E,6S)-4,6-dimethylhexadeca-2,4-dienoic acid
LMFA01060145	-6.804	22-oxotricosanoic acid
LMFA01140057	-6.804	8-(2-octylcyclopropyl)octanoic acid
LMFA01140016	-6.802	7-(2-non-8-ynylcyclopropen-1-yl)heptanoic acid
LMFA01050560	-6.801	10-hydroxy-11E-octadecenoic acid
LMFA01080006	-6.799	(E)-12,13-dihydroxy-11-methoxyoctadec-9-enoic acid
LMFA01030583	-6.798	(10E,12E)-tetradeca-10,12-dien-4,6-diynoic acid
LMFA01050575	-6.798	7,10-dihydroxytetradeca-5Z-en-8-ynoic acid
LMFA01030154	-6.794	octadeca-10,12,14-trienoic acid
LMFA01030131	-6.793	(5E,13E)-docosa-5,13-dienoic acid
LMFA01030879	-6.793	(9Z,23Z)-triaconta-9,23-dienoic acid
LMFA01020324	-6.792	(2S,4S,6S,8S,10R,12R,14R)-15-hydroxy-2,4,6,8,10,12,14-heptamethyltriacontanoic acid
LMFA01020170	-6.791	2,4-dimethyltetradecanoic acid
LMFA01030741	-6.79	(E)-octadec-9-en-12-ynoic acid
LMFA01150028	-6.79	8-(3,4-dimethyl-5-pentylfuran-2-yl)octanoic acid
LMFA01031044	-6.787	3Z,9,10-undecatriene-5,7-diynoic acid
LMFA01030244	-6.786	(3E,5E)-trideca-3,5-dienoic acid
LMFA01030357	-6.785	(6Z,9Z,12Z,15Z)-octadeca-6,9,12,15-tetraenoic acid
LMFA01030125	-6.784	(10E,12Z)-octadeca-10,12-dienoic acid
LMFA01050195	-6.784	(5E,8E,10E)-12-hydroxyheptadeca-5,8,10-trienoic acid
LMFA01140009	-6.784	13-cyclohexyltridecanoic acid
LMFA01020048	-6.783	2,14-dimethyloctadecanoic acid
LMFA01150067	-6.783	2-(2-carboxyethyl)-4-methyl-5-(4-oxopentyl)furan-3-carboxylic acid
LMFA01160042	-6.783	(Z)-3-hydroxy-2-tetracosylheptatriacont-18-enoic acid
LMFA01030355	-6.781	(5Z,9Z,12Z,15Z)-octadeca-5,9,12,15-tetraenoic acid
LMFA01030392	-6.78	(5E,11E,14E,17E)-icosa-5,11,14,17-tetraenoic acid
LMFA01030539	-6.779	octadeca-9,11-diynoic acid
LMFA01031211	-6.779	9E,15E,19Z-docosatrienoic acid
LMFA01060095	-6.779	(5E,8E,10Z)-12-oxododeca-5,8,10-trienoic acid
LMFA01050258	-6.778	(11E)-7-hydroxyheptadeca-11,16-dien-8-ynoic acid
LMFA01030326	-6.777	(6E,11E)-octadeca-6,11-dienoic acid
LMFA01160038	-6.777	(Z)-2-docosyl-3-hydroxypentatriacont-18-enoic acid
LMFA01150063	-6.776	5-[5-(3-carboxypropyl)-3,4-dimethylfuran-2-yl]pentanoic acid
LMFA01030262	-6.774	(Z)-hexadec-11-enoic acid
LMFA01070030	-6.773	4-(3-dodeca-1,3-diynyloxiran-2-yl)butanoic acid
LMFA01020227	-6.771	19-methylhenicosanoic acid
LMFA01030870	-6.771	(6Z,9Z,12Z)-hexadeca-6,9,12,15-tetraenoic acid
LMFA01031146	-6.771	(15E)-octadeca-15,17-dien-9,11,13-triynoic acid
LMFA01030155	-6.77	(10E,12E,14E)-octadeca-10,12,14-trienoic acid
LMFA01030538	-6.77	octadeca-8,12-diynoic acid
LMFA01030924	-6.769	(6E,9E,12E,15E,18E,21E)-tetracosa-6,9,12,15,18,21-hexaenoic acid
LMFA01031137	-6.768	(Z)-octadec-9-en-12,14,16-triynoic acid
LMFA01031031	-6.767	(2E,4E)-tetradeca-2,4-dien-8,10-diynoic acid
LMFA01020266	-6.765	(E)-10-methylhexadec-9-enoic acid
LMFA01170040	-6.765	hexacosanedioic acid
LMFA01020375	-6.764	(5Z,9Z)-22-methyloctacosa-5,9-dienoic acid
LMFA01090105	-6.764	(5E,9Z,13Z,23Z)-6-bromohexacosa-5,9,13,23-tetraenoic acid
LMFA01030717	-6.763	(2Z,5E,7Z,11Z,14Z)-9-hydroxyicosa-2,5,7,11,14-pentaenoic acid
LMFA01030520	-6.762	octadeca-4,8-diynoic acid
LMFA01160030	-6.761	(Z)-2-docosyl-3-hydroxyhexatriacont-16-enoic acid
LMFA01030274	-6.76	(8Z,10Z)-hexadeca-8,10-dienoic acid
LMFA01020045	-6.759	4,14-dimethylhexadecanoic acid
LMFA01050077	-6.759	2-hydroxydocosanoic acid
LMFA01170008	-6.759	(2E,4E,8E,10E)-dodeca-2,4,8,10-tetraenedioic acid
LMFA01020440	-6.754	14-methyl-6Z-pentadecenoic acid
LMFA01031028	-6.753	(3Z,5Z,7Z,9Z)-dodeca-3,5,7,9,11-pentaenoic acid
LMFA01020169	-6.752	6-ethyltetradecanoic acid
LMFA01030759	-6.751	(5Z,8Z,11Z,14Z,17Z)-icosa-5,8,11,14,17-pentaenoic acid
LMFA01090042	-6.751	2,2-difluorohexadecanoic acid
LMFA01040044	-6.75	methyl (10E,13E,15Z)-9,12-dihydroperoxyoctadeca-10,13,15-trienoate
LMFA01050544	-6.75	(2E,4E,6Z)-7-acetyloxytetradeca-2,4,6-trienoic acid
LMFA01031134	-6.749	hexadeca-2,6-diynoic acid
LMFA01020355	-6.748	10,13-dimethyltetradecanoic acid
LMFA01030869	-6.748	(6Z,9Z,12Z)-hexadeca-6,9,12-trienoic acid
LMFA01030178	-6.747	(7Z,10Z,13Z,16Z)-docosa-7,10,13,16-tetraenoic acid
LMFA01030749	-6.747	(6E,8E,10E,12E)-5,14,15-trihydroxyicosa-6,8,10,12-tetraenoic acid
LMFA01050539	-6.747	(2R,15R)-2,15,16-trihydroxyhexadecanoic acid
LMFA01020164	-6.746	3-methylpentadecanoic acid
LMFA01030774	-6.746	5R,6-octadecadienoic acid
LMFA01030914	-6.746	5S,6-octadecadienoic acid
LMFA01060205	-6.746	11-oxotritriacontanoic acid
LMFA01050095	-6.745	11,12-dihydroxyicosanoic acid
LMFA01031206	-6.743	6S-Hydroxyoctadeca-7E,9E-dien-11,13,15,17-tetraynoic acid
LMFA01090092	-6.743	methyl 4-[(1S,2S)-2-[(3E,5Z)-13-bromo-6,10-dimethyltrideca-3,5-dien-12-yn-2-yl]cyclopropyl]butanoate
LMFA01020248	-6.742	3,7,11-trimethyldodecanoic acid
LMFA01031235	-6.742	7E,11E-tetradecadiene-5,9-diynoic acid
LMFA01030884	-6.74	(5Z,9Z,19E)-hexacosa-5,9,19-trienoic acid
LMFA01140023	-6.739	11-cyclopent-2-en-1-ylundecanoic acid
LMFA01150053	-6.739	4-[5-(2-carboxyethyl)-3,4-dimethylfuran-2-yl]butanoic acid
LMFA01010033	-6.737	tritriacontanoic acid
LMFA01030568	-6.737	octadec-10-ynoic acid
LMFA01020225	-6.736	(5Z,9Z)-18-methylicosa-5,9-dienoic acid
LMFA01030552	-6.736	octadeca-14,17-diynoic acid
LMFA01140069	-6.736	17-phenylheptadecanoic acid
LMFA01150068	-6.736	2-(2-carboxyethyl)-5-(4-hydroxypentyl)-4-methylfuran-3-carboxylic acid
LMFA01030327	-6.733	(6E,10E)-octadeca-6,10-dienoic acid
LMFA01030386	-6.733	(7Z,11Z,14Z)-icosa-7,11,14-trienoic acid
LMFA01031024	-6.732	6-hydroxyoctadeca-7,9-diynoic acid
LMFA01070013	-6.732	methyl (E)-11-[3-[(E)-pent-2-enyl]oxiran-2-yl]undec-9-enoate
LMFA01030486	-6.73	heptadec-12-ynoic acid
LMFA01031105	-6.73	octadeca-10,13-dienoic acid
LMFA01150049	-6.73	4-[5-(2-carboxyethyl)-4-methylfuran-2-yl]butanoic acid
LMFA01030055	-6.727	(Z)-hexadec-7-enoic acid
LMFA01090049	-6.727	(Z)-16-fluorohexadec-7-enoic acid
LMFA01090107	-6.726	(8E,17E,19Z)-18-bromotricosa-8,17,19-trien-4,6-diynoic acid
LMFA01030358	-6.723	(9Z,11Z,13E,15E)-octadeca-9,11,13,15-tetraenoic acid
LMFA01031176	-6.723	5Z,8Z,11Z,14Z,17Z,20Z-docosahexaenoic acid
LMFA01140045	-6.723	(Z)-15-cyclopent-2-en-1-ylpentadec-8-enoic acid
LMFA01020410	-6.722	(Z)-9-methylhexadec-10-enoic acid
LMFA01070020	-6.722	methyl (2E,6E)-9-[(2R,3S)-3-ethyl-3-methyloxiran-2-yl]-3,7-dimethylnona-2,6-dienoate
LMFA01030873	-6.721	(Z)-hexacos-5-enoic acid
LMFA01140059	-6.72	(Z,9E)-9-[(2S)-2-hexadecylcyclopropylidene]non-5-enoic acid
LMFA01030811	-6.719	(4Z,7Z,10Z,13Z,16Z,19Z,22Z,25Z)-octacosa-4,7,10,13,16,19,22,25-octaenoic acid
LMFA01030844	-6.719	(20Z,23Z,26Z,29Z,32Z,35Z)-octatriaconta-20,23,26,29,32,35-hexaenoic acid
LMFA01030251	-6.717	(10Z,12E)-tetradeca-10,12-dienoic acid
LMFA01050143	-6.717	(4Z,6E,8R,10Z)-8-hydroxyhexadeca-4,6,10-trienoic acid
LMFA01170053	-6.717	(E)-heptadec-8-enedioic acid
LMFA01030109	-6.716	(9E,12E)-hexadeca-9,12-dienoic acid
LMFA01031021	-6.716	(E)-hexacos-2-enoic acid
LMFA01010032	-6.714	dotriacontanoic acid
LMFA01020315	-6.713	(2R,4R,6R,8R)-2,4,6,8-tetramethylheptacosanoic acid
LMFA01030132	-6.713	(13E,16E)-docosa-13,16-dienoic acid
LMFA01030308	-6.713	(2Z,5Z)-octadeca-2,5-dienoic acid
LMFA01140094	-6.713	11-Cycloheptyl,2-hydroxytridecanoic acid
LMFA01040056	-6.709	methyl (E)-11-[6-(1-hydroperoxypropyl)-3,6-dihydro-1,2-dioxin-3-yl]undec-9-enoate
LMFA01030152	-6.708	(9Z,12Z,15Z)-octadeca-9,12,15-trienoic acid
LMFA01070037	-6.708	8-(3-dodeca-1,3-diynyloxiran-2-yl)octanoic acid
LMFA01020418	-6.707	8,14-dimethylpentadecanoic acid
LMFA01030894	-6.707	(Z)-hexadec-4-enoic acid
LMFA01090054	-6.707	10-chloro-9-hydroxyhexadecanoic acid
LMFA01020296	-6.705	(2S,4S,6S,8S,10S)-2,4,6,8,10-pentamethylhexacosanoic acid
LMFA01070052	-6.705	7-[(2R,3R)-3-non-7-ynyloxiran-2-yl]hepta-4,6-diynoic acid
LMFA01160128	-6.705	2-tetracosyl-3-hydroxy-30-carboxy-triacontanoic acid
LMFA01020383	-6.704	(Z)-15-methylhexadec-8-enoic acid
LMFA01030261	-6.7	(E)-hexadec-11-enoic acid
LMFA01020433	-6.699	4,13-dimethyltetradecanoic acid
LMFA01070036	-6.699	8-[(2S,3R)-3-oct-2-ynyloxiran-2-yl]octanoic acid
LMFA01020389	-6.697	3,5-dimethyltridecanoic acid
LMFA01031099	-6.697	(7Z,11Z,14Z)-hexadeca-7,11,14-trienoic acid
LMFA01030839	-6.696	(10Z,13Z,16Z,19Z,22Z,25Z)-octacosa-10,13,16,19,22,25-hexaenoic acid
LMFA01050368	-6.696	2-hydroxy-3-methylhexadecanoic acid
LMFA01031069	-6.695	(7Z,11Z,14Z,17Z)-icosa-7,11,14,17-tetraenoic acid
LMFA01031095	-6.695	icosa-11,13-dienoic acid
LMFA01030249	-6.694	(Z)-tetradec-7-enoic acid
LMFA01160124	-6.694	2-eicosyl-3-hydroxy-38-carboxy-octatriacontanoic acid
LMFA01030530	-6.693	octadeca-6,11-diynoic acid
LMFA01031048	-6.693	octadeca-9,11,13-triynoic acid
LMFA01031094	-6.692	tetradeca-7,9-diynoic acid
LMFA01080013	-6.692	9-methoxypentadecanoic acid
LMFA01150064	-6.692	5-[5-[(E)-2-carboxyethenyl]-3,4-dimethylfuran-2-yl]pentanoic acid
LMFA01050534	-6.691	8,23-dihydroxytriacontanoic acid
LMFA01030316	-6.69	(4Z,7Z)-octadeca-4,7-dienoic acid
LMFA01031045	-6.69	(3Z,5Z)-trideca-3,5-dien-7,9,11-triynoic acid
LMFA01050553	-6.689	(14Z,17Z,20R,21E,23E,25Z,27S,29Z)-20,27-dihydroxydotriaconta-14,17,21,23,25,29-hexaenoic acid
LMFA01040045	-6.688	methyl (10E,12E,14E)-9,16-dihydroperoxyoctadeca-10,12,14-trienoate
LMFA01030825	-6.687	(13Z,16Z,19Z,22Z)-octacosa-13,16,19,22-tetraenoic acid
LMFA01170143	-6.686	2-(2Z-pentyl)-4Z-tridecene-1,13-dioic acid
LMFA01020407	-6.685	3-hydroxy-11-methyloctadecanoic acid
LMFA01030694	-6.684	(5Z,11Z,14Z)-icosa-5,11,14-trien-8-ynoic acid
LMFA01031187	-6.683	5-oxo-6E,8Z-tetradecadienoic acid
LMFA01030336	-6.682	(8E,11E)-octadeca-8,11-dienoic acid
LMFA01030834	-6.681	(17Z,20Z,23Z,26Z,29Z)-dotriaconta-17,20,23,26,29-pentaenoic acid
LMFA01030167	-6.679	(3E,9Z,12Z,15Z)-octadeca-3,9,12,15-tetraenoic acid
LMFA01030753	-6.678	(Z)-undec-3-en-5,7,10-triynoic acid
LMFA01031232	-6.678	29-hydroxy-hentriaconta-4E,17Z,27E-triene-2,20,30-triynoic acid
LMFA01060149	-6.678	(Z)-17-oxohexacos-20-enoic acid
LMFA01031159	-6.677	(4Z,7Z,9E,11E,13Z)-hexadeca-(4,7,9,11,13)-pentaenoic acid
LMFA01020417	-6.674	12,16-dimethylheptadecanoic acid
LMFA01160129	-6.674	2-tetracosyl-3-hydroxy-34-carboxy-tetratriacontanoic acid
LMFA01030430	-6.673	(Z)-heptacos-20-enoic acid
LMFA01020049	-6.672	4,14-dimethyloctadecanoic acid
LMFA01030350	-6.671	(9E,12Z,15Z)-octadeca-9,12,15-trienoic acid
LMFA01030395	-6.671	(8Z,11Z,14Z,18Z)-icosa-8,11,14,18-tetraenoic acid
LMFA01020013	-6.67	10-methylheptadecanoic acid
LMFA01031061	-6.67	(13E)-octadeca-13,17-dien-9,11-diynoic acid
LMFA01070035	-6.67	methyl (Z)-7-[3-(acetyloxymethyl)oxiran-2-yl]hept-2-en-4,6-diynoate
LMFA01020201	-6.669	8-methylhexadecanoic acid
LMFA01031141	-6.669	(9Z)-16-hydroxyoctadeca-9,17-dien-12,14-diynoic acid
LMFA01030273	-6.668	(6Z,9Z)-hexadeca-6,9-dienoic acid
LMFA01090160	-6.668	3-bromohexadecanoic acid
LMFA01030424	-6.667	(5E,9E)-hexacosa-5,9-dienoic acid
LMFA01140002	-6.667	7-(2-octylcyclopropen-1-yl)heptanoic acid
LMFA01030243	-6.663	(3E,5E,7E,9E)-dodeca-3,5,7,9,11-pentaenoic acid
LMFA01150065	-6.662	2-(2-carboxyethyl)-4-methyl-5-[(E)-prop-1-enyl]furan-3-carboxylic acid
LMFA01020200	-6.661	7-methylhexadecanoic acid
LMFA01030256	-6.661	(5E,8E)-tetradeca-5,8-dienoic acid
LMFA01031197	-6.661	5Z-pentadecenoic acid
LMFA01030062	-6.656	(E)-octadec-2-enoic acid
LMFA01031157	-6.656	9Z,12Z,15-hexadecatrienoic acid
LMFA01030388	-6.655	(8Z,12E,14Z)-icosa-8,12,14-trienoic acid
LMFA01030482	-6.655	(E)-heptadec-10-en-8-ynoic acid
LMFA01020249	-6.654	4,8,12-trimethyltridecanoic acid
LMFA01031182	-6.654	13-hydroxy(10R,6Z,7Z)-pentadeca-6,7-dien-9,11-diynoic acid
LMFA01090119	-6.654	ethyl (E)-18-bromooctadec-17-en-5,7,15-triynoate
LMFA01020265	-6.653	(4R)-4-methylhexadecanoic acid
LMFA01030295	-6.653	(Z)-octadec-4-enoic acid
LMFA01140061	-6.653	(Z,9E)-9-[(2S)-2-[(Z)-hexadec-9-enyl]cyclopropylidene]non-5-enoic acid
LMFA01050099	-6.652	2,16,16-trihydroxyhexadecanoic acid
LMFA01030264	-6.651	(Z)-hexadec-13-enoic acid
LMFA01030843	-6.651	(18Z,21Z,24Z,27Z,30Z,33Z)-hexatriaconta-18,21,24,27,30,33-hexaenoic acid
LMFA01030919	-6.65	(10Z,14E,16E)-octadeca-10,14,16-trien-12-ynoic acid
LMFA01140007	-6.65	11-cyclohexylundecanoic acid
LMFA01020323	-6.648	(2S,4S,6S,8R,10R,12R)-13-hydroxy-2,4,6,8,10,12-hexamethyltriacontanoic acid
LMFA01050366	-6.647	(3R)-3-hydroxyhexadecanoic acid
LMFA01030483	-6.646	heptadec-7-ynoic acid
LMFA01020442	-6.644	11-Methyl-2Z,5Z-dodecadienoic acid
LMFA01030338	-6.643	(9E,13E)-octadeca-9,13-dienoic acid
LMFA01030069	-6.642	(E)-octadec-7-enoic acid
LMFA01060213	-6.642	9-hydroxy-10-oxooctadecanoic acid
LMFA01030491	-6.641	hexadeca-3,9-diynoic acid
LMFA01050150	-6.641	methyl (E)-10,13-dihydroxy-9-oxooctadec-11-enoate
LMFA01060201	-6.641	(Z)-13-oxooctadec-9-enoic acid
LMFA01070028	-6.641	8-(3-oct-2-ynyloxiran-2-yl)octanoic acid
LMFA01020010	-6.64	14-methylpentadecanoic acid
LMFA01150044	-6.64	2-(5-hexadecylfuran-2-yl)acetic acid
LMFA01020161	-6.639	2,4-dimethyldodecanoic acid
LMFA01030823	-6.638	(6Z,9Z,12Z,15Z,18Z)-henicosa-6,9,12,15,18-pentaenoic acid
LMFA01030143	-6.636	(8Z,10E,12Z)-octadeca-8,10,12-trienoic acid
LMFA01090111	-6.636	(7E,15E)-16-bromohexadeca-7,15-dien-5,13-diynoic acid
LMFA01120010	-6.636	(5E,7E)-5-nitrotetradeca-5,7-dienoic acid
LMFA01140029	-6.636	13-(2,3-dihydroxycyclopent-2-en-1-yl)tridecanoic acid
LMFA01030377	-6.635	(8Z,11Z)-icosa-8,11-dienoic acid
LMFA01031088	-6.635	(11E)-octadeca-11,17-dien-9-ynoic acid
LMFA01031089	-6.634	(6Z,9Z)-icosa-6,9-dienoic acid
LMFA01020234	-6.632	9,10-dimethyloctacosanoic acid
LMFA01030123	-6.632	(9E,12E)-octadeca-9,12-dienoic acid
LMFA01100009	-6.631	2-aminooctadecanoic acid
LMFA01020281	-6.63	9,14-dimethylpentadecanoic acid
LMFA01020437	-6.63	13-methyl-9-(sulfooxy)tetradecanoic acid
LMFA01030856	-6.63	(Z)-heptadec-11-enoic acid
LMFA01030074	-6.629	(Z)-octadec-10-enoic acid
LMFA01031035	-6.628	(7Z,11Z)-icosa-7,11-dienoic acid
LMFA01020400	-6.627	(2Z,6Z)-3,7,11-trimethyldocosa-2,6-dienoic acid
LMFA01030532	-6.627	octadeca-7,9-diynoic acid
LMFA01030073	-6.625	(E)-octadec-9-enoic acid
LMFA01030848	-6.625	(14Z,17Z,20Z,23Z,26Z)-dotriaconta-14,17,20,23,26-pentaenoic acid
LMFA01020139	-6.623	(E)-2,5-dimethylheptadec-2-enoic acid
LMFA01140001	-6.623	10-[(1R,2S)-2-hexylcyclopropyl]decanoic acid
LMFA01030079	-6.621	(E)-octadec-12-enoic acid
LMFA01030183	-6.621	(4E,8E,12E,15E,19E)-docosa-4,8,12,15,19-pentaenoic acid
LMFA01050414	-6.62	(7R)-7-hydroxyhexadecanoic acid
LMFA01020109	-6.619	(E)-2,5-dimethyltridec-2-enoic acid
LMFA01090087	-6.619	methyl (5E,17Z)-18-bromooctadeca-5,17-dien-15-ynoate
LMFA01120014	-6.619	(E)-11-[(2R)-2-amino-2-carboxyethyl]sulfanyl-12-nitrooctadec-9-enoic acid
LMFA01030339	-6.618	(2E,9Z,12Z)-octadeca-2,9,12-trienoic acid
LMFA01031236	-6.617	14-methyl-hexadeca-9,13-dienoic acid
LMFA01170128	-6.617	(5Z,11Z,14Z)-icosa-5,11,14-trienedioic acid
LMFA01030681	-6.616	docosa-5,8,11,14-tetraynoic acid
LMFA01020171	-6.615	3,5-dimethyltetradecanoic acid
LMFA01030344	-6.615	(5Z,9Z,12Z)-octadeca-5,9,12-trienoic acid
LMFA01140050	-6.615	8-(2-hexylcyclopropyl)octanoic acid
LMFA01030763	-6.614	(Z)-17,17,18,18,18-pentadeuteriooctadec-9-enoic acid
LMFA01020020	-6.613	20-methyldocosanoic acid
LMFA01020273	-6.613	2,4,6,8-tetramethyltetratriacontanoic acid
LMFA01031133	-6.613	(E,10S)-10-hydroxyoctadec-8-enoic acid
LMFA01090053	-6.612	(Z)-20-fluoroicos-11-enoic acid
LMFA01020299	-6.608	(2S,4S,6S,8S,10S,12S)-2,4,6,8,10,12-hexamethyltriacontanoic acid
LMFA01030090	-6.608	(E)-docos-13-enoic acid
LMFA01020432	-6.607	4,10-dimethyldodecanoic acid
LMFA01030371	-6.607	(Z)-icos-5-enoic acid
LMFA01031148	-6.606	(E)-octadec-13-en-11-ynoic acid
LMFA01030923	-6.605	(9E,11Z,13E)-octadeca-9,11,13-trienoic acid
LMFA01030549	-6.604	octadeca-12,16-diynoic acid
LMFA01030559	-6.604	pentadeca-9,11,13-triynoic acid
LMFA01030560	-6.603	(E)-octadec-11-en-9-ynoic acid
LMFA01090088	-6.602	18-bromooctadeca-5,7,17-triynoic acid
LMFA01020107	-6.601	(E)-2-methyldodec-2-enoic acid
LMFA01020267	-6.601	(Z,14R)-14-methylhexadec-8-enoic acid
LMFA01030092	-6.599	(Z)-tetracos-15-enoic acid
LMFA01040038	-6.599	methyl (8E,12Z,15Z)-10-hydroperoxyoctadeca-8,12,15-trienoate
LMFA01020008	-6.598	12-methyltetradecanoic acid
LMFA01030773	-6.597	(9Z,11E,14Z)-octadeca-9,11,14-trienoic acid
LMFA01090050	-6.597	(Z)-16-fluorohexadec-9-enoic acid
LMFA01030259	-6.596	(Z)-pentadec-10-enoic acid
LMFA01030047	-6.595	(E)-tetradec-2-enoic acid
LMFA01030121	-6.595	(9Z,12E)-octadeca-9,12-dienoic acid
LMFA01030413	-6.595	(Z)-tricos-14-enoic acid
LMFA01030854	-6.595	(Z)-hexadec-5-enoic acid
LMFA01060101	-6.593	14-methyl-10-oxopentadecanoic acid
LMFA01090038	-6.593	3-iodohexadecanoic acid
LMFA01170141	-6.593	2-(2Z-octenyl)-decane-1,10-dioic acid
LMFA01020338	-6.592	(E,4S,6S)-2,4,6-trimethylpentacos-2-enoic acid
LMFA01031114	-6.592	4-hydroxy-5,6-dodecadiene-8,10-diynoic acid
LMFA01020339	-6.591	(E,4S,6S)-2,4,6-trimethylhexacos-2-enoic acid
LMFA01050152	-6.591	methyl 4-[3-hydroxy-5-oxo-2-[(E)-3-oxoprop-1-enyl]cyclopentyl]butanoate
LMFA01030156	-6.589	(10E,12E,15E)-octadeca-10,12,15-trienoic acid
LMFA01090063	-6.589	9,10,12,13-tetrachlorooctadecanoic acid
LMFA01170058	-6.589	7-hydroxyhexadecanedioic acid
LMFA01020422	-6.588	10,15-dimethylhexadecanoic acid
LMFA01140077	-6.587	(E)-19-phenylnonadec-15-enoic acid
LMFA01170023	-6.587	2-methylhexadecanedioic acid
LMFA01030769	-6.586	(3Z,6Z)-dodeca-3,6-dienoic acid
LMFA01060203	-6.586	(E,2S,3R,4R)-2-amino-3,4-dihydroxy-2-(hydroxymethyl)-14-oxoicos-6-enoic acid
LMFA01030515	-6.585	octadeca-3,6-diynoic acid
LMFA01030342	-6.584	(5E,9E,12E)-octadeca-5,9,12-trienoic acid
LMFA01050151	-6.583	methyl 8-[3-hydroxy-5-oxo-2-[(E)-3-oxoprop-1-enyl]cyclopentyl]octanoate
LMFA01090103	-6.583	(5E,9Z)-6-bromopentacosa-5,9-dienoic acid
LMFA01020019	-6.582	20-methylhenicosanoic acid
LMFA01030838	-6.581	(8Z,11Z,14Z,17Z,20Z,23Z)-hexacosa-8,11,14,17,20,23-hexaenoic acid
LMFA01031139	-6.581	(3E,5E)-tetradeca-3,5,7,8-tetraen-10,12-diynoic acid
LMFA01060057	-6.581	10-oxohexadecanoic acid
LMFA01050549	-6.58	methyl (9R,10E,12E)-9-hydroxyoctadeca-10,12-dienoate
LMFA01030587	-6.579	tetradec-6-ynoic acid
LMFA01030754	-6.579	(E)-undec-4-en-6,8,10-triynoic acid
LMFA01090017	-6.579	(5Z,9Z)-6-bromohexacosa-5,9-dienoic acid
LMFA01020037	-6.578	4,12-dimethyltridecanoic acid
LMFA01140058	-6.578	8-[2-[[2-[(2-ethylcyclopropyl)methyl]cyclopropyl]methyl]cyclopropyl]octanoic acid
LMFA01020318	-6.577	(2R,4R,6R,8R,10R)-2,4,6,8,10-pentamethylnonacosanoic acid
LMFA01030542	-6.577	octadeca-10,12-diynoic acid
LMFA01030471	-6.576	dodec-8-ynoic acid
LMFA01020434	-6.575	4,12-dimethyltetradecanoic acid
LMFA01030379	-6.575	(2E,4E,8Z)-icosa-2,4,8-trienoic acid
LMFA01090061	-6.574	5,6-dichlorotetradecanoic acid
LMFA01090041	-6.573	2-fluorohexadecanoic acid
LMFA01020009	-6.57	13-methyltetradecanoic acid
LMFA01030279	-6.57	(2Z,6Z,8Z,12E)-hexadeca-2,6,8,12-tetraenoic acid
LMFA01160122	-6.57	2-eicosyl-3-hydroxy-30-carboxy-triacontanoic acid
LMFA01020203	-6.569	(E)-7-methylhexadec-6-enoic acid
LMFA01031090	-6.568	octadec-10-enoic acid
LMFA01030695	-6.567	(8Z,11Z,14Z)-icosa-8,11,14-trien-5-ynoic acid
LMFA01030866	-6.566	(Z)-pentadec-9-enoic acid
LMFA01030051	-6.565	(Z)-tetradec-9-enoic acid
LMFA01031154	-6.565	methyl (5Z,8Z,11Z,14Z,17Z)-icosa-5,8,11,14,17-pentaenoate
LMFA01020194	-6.564	11-methylhexadecanoic acid
LMFA01030245	-6.564	(3Z,5E)-trideca-3,5-dienoic acid
LMFA01030409	-6.563	(3Z,9Z,15Z)-docosa-3,9,15-trienoic acid
LMFA01030851	-6.563	(20Z,23Z,26Z,29Z,32Z)-octatriaconta-20,23,26,29,32-pentaenoic acid
LMFA01070012	-6.562	methyl 8-[3-[(2E,5E)-octa-2,5-dienyl]oxiran-2-yl]octanoate
LMFA01150020	-6.562	15-(3,4-dimethyl-5-propylfuran-2-yl)pentadecanoic acid
LMFA01020091	-6.561	2-methyltetradecanoic acid
LMFA01020233	-6.561	(5Z,9Z)-23-methyltetracosa-5,9-dienoic acid
LMFA01030232	-6.56	(2E,8E)-dodeca-2,8-dienoic acid
LMFA01150011	-6.559	9-(3,4-dimethyl-5-pentylfuran-2-yl)nonanoic acid
LMFA01020319	-6.558	(2R,4R,6R,8R,10R)-2,4,6,8,10-pentamethyltriacontanoic acid
LMFA01020162	-6.557	3-methyltetradecanoic acid
LMFA01170039	-6.557	tetracosanedioic acid
LMFA01020209	-6.555	(6Z,9Z,12Z)-16-methylheptadeca-6,9,12-trienoic acid
LMFA01020406	-6.555	15-methylhexadec-11-enoic acid
LMFA01020165	-6.554	2-propyltridecanoic acid
LMFA01031075	-6.554	heptadeca-9,12-dienoic acid
LMFA01030598	-6.553	tridec-5-ynoic acid
LMFA01030819	-6.553	(9Z,12Z,15Z,18Z)-tetracosa-9,12,15,18-tetraenoic acid
LMFA01060108	-6.553	2-oxoheptadecanoic acid
LMFA01050073	-6.552	2-hydroxyicosanoic acid
LMFA01170015	-6.552	2-methyltridecanedioic acid
LMFA01020046	-6.551	6,14-dimethylhexadecanoic acid
LMFA01060231	-6.551	N-(9-oxo-10Z,12Z)-octadecadienoic acid
LMFA01140033	-6.55	7-(2-octylcyclopropyl)heptanoic acid
LMFA01030808	-6.549	(E)-hexadec-7-enoic acid
LMFA01020387	-6.547	(Z)-17-methyloctadec-7-enoic acid
LMFA01030573	-6.546	octadec-15-ynoic acid
LMFA01050192	-6.546	(E)-16-hydroxyhexadec-9-enoic acid
LMFA01120008	-6.546	(7E,9E)-10-nitrohexadeca-7,9-dienoic acid
LMFA01140099	-6.545	17-methyl-trans-4,5-methyleneoctadecanoic acid
LMFA01090162	-6.543	18-Bromo-16-hydroxytricosa-8E,17E,19E-trien-4,6-diynoic acid
LMFA01150052	-6.542	3-[5-[(E)-2-carboxyethenyl]-3-methylfuran-2-yl]propanoic acid
LMFA01030770	-6.541	(Z)-tetradec-11-enoic acid
LMFA01050568	-6.541	17S,18-dihydroxyoctadecatetra-9,11,13,15-ynoic acid
LMFA01020385	-6.54	(Z)-15-methylhexadec-10-enoic acid
LMFA01030284	-6.54	heptadec-16-enoic acid
LMFA01030846	-6.54	(10Z,13Z,16Z,19Z,22Z)-octacosa-10,13,16,19,22-pentaenoic acid
LMFA01030864	-6.54	(5Z,14Z,17Z)-henicosa-5,14,17-trienoic acid
LMFA01030904	-6.54	(5Z,9Z,23Z)-nonacosa-5,9,23-trienoic acid
LMFA01050418	-6.54	(E)-11,13-dihydroxytetracos-9-enoic acid
LMFA01031188	-6.539	5-oxo-6E,8E-tetradecadienoic acid
LMFA01030250	-6.538	(E)-tetradec-9-enoic acid
LMFA01020388	-6.537	3,5-dimethyldodecanoic acid
LMFA01050255	-6.535	(3R)-3-hydroxyicosanoic acid
LMFA01030570	-6.532	octadec-12-ynoic acid
LMFA01170137	-6.532	(Z)-dodec-3-enedioic acid
LMFA01050191	-6.531	9,10-dihydroxyhexadecanoic acid
LMFA01030885	-6.529	(Z)-nonadec-6-enoic acid
LMFA01031063	-6.529	icos-6-ynoic acid
LMFA01020108	-6.528	(E)-5-methyltridec-2-enoic acid
LMFA01030094	-6.528	(E)-hexacos-9-enoic acid
LMFA01030236	-6.528	(5E,7E)-dodeca-5,7-dienoic acid
LMFA01030172	-6.527	(9E,12E,15E)-octadeca-9,12,15,17-tetraenoic acid
LMFA01031132	-6.527	(Z,10R)-10-hydroxyoctadec-8-enoic acid
LMFA01060227	-6.527	9-oxo-7E-hexadecenoic acid
LMFA01090034	-6.526	16-fluorohexadecanoic acid
LMFA01020167	-6.525	3-ethyl-3-methyltridecanoic acid
LMFA01090099	-6.525	(5E,9Z)-6-bromohenicosa-5,9-dienoic acid
LMFA01140047	-6.525	4-(2-heptylcyclopropyl)butanoic acid
LMFA01030902	-6.524	(15Z,18Z,21Z)-tetracosa-15,18,21-trienoic acid
LMFA01010037	-6.523	heptatriacontanoic acid
LMFA01020350	-6.523	17-methyltetracosanoic acid
LMFA01020094	-6.521	15,15-dimethylhexadecanoic acid
LMFA01050431	-6.521	(11Z,17Z)-14-hydroxyicosa-11,17-dienoic acid
LMFA01010021	-6.52	henicosanoic acid
LMFA01030590	-6.518	tetradec-9-ynoic acid
LMFA01020317	-6.517	(2R,4R,6R,8R,10R)-2,4,6,8,10-pentamethyloctacosanoic acid
LMFA01030335	-6.517	(7Z,11Z)-octadeca-7,11-dienoic acid
LMFA01030321	-6.515	(5E,9Z)-octadeca-5,9-dienoic acid
LMFA01030423	-6.515	(Z)-hexacos-9-enoic acid
LMFA01050052	-6.513	2-hydroxyheptadecanoic acid
LMFA01060235	-6.513	29-Oxotriacontanoic acid
LMFA01150002	-6.513	11-(3,4-dimethyl-5-pentylfuran-2-yl)undecanoic acid
LMFA01170012	-6.513	4-methyldodecanedioic acid
LMFA01020175	-6.512	11,15-dimethylhexadecanoic acid
LMFA01140055	-6.511	13-[(1S)-cyclopent-2-en-1-yl]tridecanoic acid
LMFA01150014	-6.511	13-(3-methyl-5-pentylfuran-2-yl)tridecanoic acid
LMFA01030077	-6.51	(E)-octadec-11-enoic acid
LMFA01030138	-6.51	(7Z,10Z,13Z)-hexadeca-7,10,13-trienoic acid
LMFA01060047	-6.51	4-oxopentadecanoic acid
LMFA01030304	-6.509	(13Z,16Z)-octadeca-13,16-dienoic acid
LMFA01030828	-6.508	(19Z,22Z,25Z,28Z)-tetratriaconta-19,22,25,28-tetraenoic acid
LMFA01050543	-6.508	5,8,12-trihydroxyoctadec-9-enoic acid
LMFA01090128	-6.508	(9Z,17Z)-18-bromooctadeca-9,17-dien-5,7,15-triynoic acid
LMFA01170144	-6.507	2-(2Z-octentyl)-4Z-decene-1,10-dioic acid
LMFA01020001	-6.504	(Z)-17-methyloctadec-6-enoic acid
LMFA01031049	-6.504	(12Z,15Z,18Z)-tetracosa-12,15,18-trienoic acid
LMFA01030833	-6.503	(15Z,18Z,21Z,24Z,27Z)-triaconta-15,18,21,24,27-pentaenoic acid
LMFA01080003	-6.503	(E)-12-hydroxy-11,13-dimethoxyoctadec-9-enoic acid
LMFA01140052	-6.503	2-(2-octylcyclopropyl)acetic acid
LMFA01170019	-6.503	3-methyltetradecanedioic acid
LMFA01030891	-6.5	(5E,9Z)-6-bromononacosa-5,9-dienoic acid
LMFA01060132	-6.5	19-oxoicosanoic acid
LMFA01030591	-6.499	tetradec-10-ynoic acid
LMFA01020229	-6.498	2,4-dimethyldocosanoic acid
LMFA01030312	-6.498	(3Z,6Z)-octadeca-3,6-dienoic acid
LMFA01030313	-6.498	(3Z,7Z)-octadeca-3,7-dienoic acid
LMFA01030480	-6.497	(E)-heptadec-3-enoic acid
LMFA01050485	-6.496	(2S)-2-hydroxyoctadecanoic acid
LMFA01010001	-6.495	hexadecanoic acid
LMFA01020092	-6.495	2-methylhexadecanoic acid
LMFA01050076	-6.495	21-hydroxyhenicosanoic acid
LMFA01031183	-6.494	6Z-tetradecenoic acid
LMFA01030407	-6.493	(13E,16E,19E)-docosa-13,16,19-trienoic acid
LMFA01020205	-6.491	15-methylheptadecanoic acid
LMFA01050437	-6.491	(E)-11-hydroxytridec-9-enoic acid
LMFA01060139	-6.491	10-oxodocosanoic acid
LMFA01090056	-6.491	10-chloro-9-hydroxyoctadecanoic acid
LMFA01120011	-6.491	(E)-12-[(2S)-2-amino-2-carboxyethyl]sulfanyl-9-nitrooctadec-9-enoic acid
LMFA01010051	-6.49	24,24,24-trideuteriotetracosanoic acid
LMFA01030095	-6.49	(Z)-hexacos-17-enoic acid
LMFA01031163	-6.49	11-methyl-2E-dodecenoic acid
LMFA01140019	-6.489	8-[(1S,2R)-2-octylcyclopropyl]octanoic acid
LMFA01030300	-6.487	(11Z,15Z)-octadeca-11,15-dienoic acid
LMFA01030588	-6.487	tetradec-7-ynoic acid
LMFA01020035	-6.486	2,6-dimethyldodecanoic acid
LMFA01050373	-6.486	(4E)-8-hydroxy-4,8-dimethyldeca-4,9-dienoic acid
LMFA01140060	-6.486	(Z,9E)-9-[(2S)-2-pentadecylcyclopropylidene]non-5-enoic acid
LMFA01020254	-6.485	(5Z,8Z,11Z)-7,7-dimethylicosa-5,8,11-trienoic acid
LMFA01020255	-6.484	(5Z,8Z,11Z)-10,10-dimethylicosa-5,8,11-trienoic acid
LMFA01050587	-6.484	15R-hydroxy-tetracosa-6Z,9Z,12Z,16E,18Z-pentaenoic acid
LMFA01060130	-6.484	2-oxononadecanoic acid
LMFA01030299	-6.483	(11Z,14Z)-octadeca-11,14-dienoic acid
LMFA01020038	-6.481	2,6-dimethyltetradecanoic acid
LMFA01030065	-6.481	(E)-octadec-5-enoic acid
LMFA01090101	-6.481	(5E,9Z)-6-bromotricosa-5,9-dienoic acid
LMFA01020043	-6.48	4,8-dimethylhexadecanoic acid
LMFA01030301	-6.48	(12E,16E)-octadeca-12,16-dienoic acid
LMFA01030393	-6.48	(5E,8E,11E,14E)-icosa-5,8,11,14-tetraenoic acid
LMFA01080020	-6.479	2-methoxytetradecanoic acid
LMFA01090125	-6.477	methyl (9E,17E)-18-bromooctadeca-9,17-dien-5,7,15-triynoate
LMFA01030162	-6.476	(8E,11E,14E)-docosa-8,11,14-trienoic acid
LMFA01050051	-6.476	16-hydroxyhexadecanoic acid
LMFA01020298	-6.473	(2S,4S,6S,8S,10S,12S)-2,4,6,8,10,12-hexamethyloctacosanoic acid
LMFA01030496	-6.473	hexadec-7-ynoic acid
LMFA01120002	-6.473	(9Z,12E)-12-nitrooctadeca-9,12-dienoic acid
LMFA01170002	-6.473	(E)-dodec-2-enedioic acid
LMFA01030252	-6.472	(2E,4E)-tetradeca-2,4-dienoic acid
LMFA01030347	-6.472	(9E,11Z,13Z)-octadeca-9,11,13-trienoic acid
LMFA01030738	-6.47	(Z)-octadec-5-en-7,9-diynoic acid
LMFA01031140	-6.47	6-hydroxytriadeca-7,8-dien-10,12-diynoic acid
LMFA01050172	-6.469	3-hydroxytridecanoic acid
LMFA01031102	-6.468	octadeca-14,17-dienoic acid
LMFA01030263	-6.466	(E)-hexadec-13-enoic acid
LMFA01150060	-6.465	2-(2-carboxyethyl)-5-(1-hydroxypropyl)-4-methylfuran-3-carboxylic acid
LMFA01030750	-6.464	(2E,15E)-2,4,6-trimethyltetracosa-2,15-dienoic acid
LMFA01030601	-6.463	tridec-8-ynoic acid
LMFA01040042	-6.463	methyl (E)-9-[5-[(Z)-1-hydroperoxyhex-3-enyl]dioxolan-3-yl]non-8-enoate
LMFA01030487	-6.462	heptadec-16-ynoic acid
LMFA01050502	-6.462	(2E,4E,8E,10E)-7-hydroxyhexadeca-2,4,8,10-tetraenoic acid
LMFA01170028	-6.461	heptadecanedioic acid
LMFA01031118	-6.46	(Z)-icos-16-enoic acid
LMFA01031155	-6.46	(7Z,11E)-heptadeca-7,11-dien-9-ynoic acid
LMFA01031170	-6.46	7Z,12Z-eicosadienoic acid
LMFA01050257	-6.459	(Z,14R)-14-hydroxyicos-11-enoic acid
LMFA01030600	-6.458	tridec-7-ynoic acid
LMFA01050588	-6.458	15S-hydroxy-tetracosa-6Z,9Z,12Z,16E,18Z-pentaenoic acid
LMFA01160032	-6.458	(Z)-3-hydroxy-2-tetracosyltritriacont-16-enoic acid
LMFA01020190	-6.456	11-methyltridecanoic acid
LMFA01031026	-6.456	tetracos-13-enoic acid
LMFA01150019	-6.456	13-(3,4-dimethyl-5-propylfuran-2-yl)tridecanoic acid
LMFA01030453	-6.455	octadec-6-ynoic acid
LMFA01020311	-6.454	(2R,4R,6R)-2,4,6-trimethyltetracosanoic acid
LMFA01030315	-6.454	(4E,8E)-octadeca-4,8-dienoic acid
LMFA01030680	-6.454	docosa-4,7,10,13-tetraynoic acid
LMFA01030832	-6.454	(13Z,16Z,19Z,22Z,25Z)-octacosa-13,16,19,22,25-pentaenoic acid
LMFA01030683	-6.453	docosa-3,9,15-triynoic acid
LMFA01060105	-6.453	15-oxohexadecanoic acid
LMFA01160125	-6.452	2-docosyl-3-hydroxy-30-carboxy-triacontanoic acid
LMFA01030297	-6.451	(10E,14E)-octadeca-10,14-dienoic acid
LMFA01030737	-6.451	(E)-octadec-5-en-7,9-diynoic acid
LMFA01050179	-6.451	(Z)-14-hydroxytetradec-12-enoic acid
LMFA01030080	-6.45	(E)-octadec-15-enoic acid
LMFA01030519	-6.45	octadeca-4,7-diynoic acid
LMFA01050571	-6.449	9S,12R-dihydroxy-hexadeca-10-ynoic acid
LMFA01050424	-6.448	(3R,7R)-3,7-diacetyloxydocosanoic acid
LMFA01140078	-6.446	(E)-15-phenylpentadec-9-enoic acid
LMFA01150050	-6.445	3-[5-(2-carboxyethyl)-3,4-dimethylfuran-2-yl]propanoic acid
LMFA01031103	-6.444	(E)-icos-3-enoic acid
LMFA01050541	-6.444	8-hydroxyhexadecanoic acid
LMFA01020132	-6.443	(E)-2,4-dimethyldodec-2-enoic acid
LMFA01030385	-6.443	(7Z,11Z,14E)-icosa-7,11,14-trienoic acid
LMFA01030767	-6.443	(5Z,8Z,14Z)-icosa-5,8,14-trienoic acid
LMFA01050080	-6.442	2-hydroxytetracosanoic acid
LMFA01010014	-6.44	tetradecanoic acid
LMFA01050450	-6.44	(Z)-14-hydroxy-10,13-dioxoheptadec-7-enoic acid
LMFA01070027	-6.44	(Z)-7-(3-methyloxiran-2-yl)hept-2-en-4,6-diynoic acid
LMFA01080032	-6.439	(4E,8E)-7-methoxyhexadeca-4,8-dienoic acid
LMFA01030422	-6.438	(E)-hexacos-17-enoic acid
LMFA01020377	-6.437	(2E,4E,7S)-5,7-dimethylhexadeca-2,4-dienoic acid
LMFA01031079	-6.437	(Z)-nonadec-5-enoic acid
LMFA01050527	-6.437	(9R,10R)-9,10-dihydroxyoctadecanoic acid
LMFA01170075	-6.437	(3S,4S)-3-hydroxytetradecane-1,3,4-tricarboxylic acid
LMFA01031147	-6.436	(E)-octadec-15-en-9,11,13-triynoic acid
LMFA01020176	-6.434	15-methyloctadecanoic acid
LMFA01030589	-6.434	tetradec-8-ynoic acid
LMFA01030815	-6.434	(5E,9Z,12Z)-octadeca-5,9,12-trienoic acid
LMFA01030892	-6.434	(Z)-tridec-8-enoic acid
LMFA01090096	-6.434	(5E,9Z)-6-bromo-24-methylpentacosa-5,9-dienoic acid
LMFA01030855	-6.432	(Z)-pentadec-7-enoic acid
LMFA01050271	-6.432	(E)-16-hydroxyhexadec-5-enoic acid
LMFA01060098	-6.432	2-oxotetradecanoic acid
LMFA01030088	-6.431	(Z)-docos-11-enoic acid
LMFA01030899	-6.431	(5Z,9Z)-nonadeca-5,9-dienoic acid
LMFA01020012	-6.429	15-methylhexadecanoic acid
LMFA01020362	-6.428	(5Z,9Z)-26-methylheptacosa-5,9-dienoic acid
LMFA01020425	-6.427	11-methyl-dodec-2Z-enoic Acid
LMFA01030257	-6.426	(5Z,8Z)-tetradeca-5,8-dienoic acid
LMFA01170013	-6.425	6-methyldodecanedioic acid
LMFA01030289	-6.424	(E)-heptadec-9-enoic acid
LMFA01060222	-6.424	(5Z,8Z,10E)-12-oxododeca-5,8,10-trienoic acid
LMFA01020220	-6.423	17-methylnonadecanoic acid
LMFA01050046	-6.423	11-hydroxypentadecanoic acid
LMFA01020312	-6.422	(2R,4R,6R)-2,4,6-trimethylpentacosanoic acid
LMFA01150018	-6.421	11-(3-methyl-5-propylfuran-2-yl)undecanoic acid
LMFA01020069	-6.42	2-methyltridecanoic acid
LMFA01031070	-6.42	(3Z,6Z,9Z)-icosa-3,6,9-trienoic acid
LMFA01090161	-6.419	18-Bromotricosa-8E,17E,19E-trien-4,6-diynoic acid
LMFA01050171	-6.418	(3Z,6Z)-12-hydroxydodeca-3,6-dienoic acid
LMFA01030242	-6.417	(2E,6E,8Z,10E)-dodeca-2,6,8,10-tetraenoic acid
LMFA01060049	-6.417	14-oxopentadecanoic acid
LMFA01031161	-6.416	2Z-tetradecenoic acid
LMFA01170016	-6.415	3-methyltridecanedioic acid
LMFA01030058	-6.414	(Z)-hexadec-10-enoic acid
LMFA01030537	-6.414	octadeca-8,11-diynoic acid
LMFA01030675	-6.413	(9E,17E)-18-bromooctadeca-9,17-dien-7,15-diynoic acid
LMFA01030557	-6.412	(Z)-octadec-13-en-9,11-diynoic acid
LMFA01030253	-6.411	3,4-tetradecadienoic acid
LMFA01030787	-6.411	(2E,6E)-10-hydroxy-3,7-dimethyldeca-2,6-dienoic acid
LMFA01030814	-6.411	(5Z,9Z)-hexadeca-5,9-dienoic acid
LMFA01050531	-6.411	(9S,10E,12R,13S,15Z)-9,12,13-trihydroxyoctadeca-10,15-dienoic acid
LMFA01170130	-6.409	(2E,6E)-3,7-dimethyldeca-2,6-dienedioic acid
LMFA01010031	-6.407	hentriacontanoic acid
LMFA01030044	-6.405	(E)-tridec-2-enoic acid
LMFA01030412	-6.405	(E)-tricos-14-enoic acid
LMFA01060099	-6.405	3-oxotetradecanoic acid
LMFA01010017	-6.402	heptadecanoic acid
LMFA01031036	-6.402	4-hydroxyundeca-5,6-diene-8,10-diynoic acid
LMFA01050053	-6.402	17-hydroxyheptadecanoic acid
LMFA01030056	-6.401	(Z)-hexadec-9-enoic acid
LMFA01031056	-6.401	methyl (11E)-8-hydroxyoctadeca-11,17-dien-9-ynoate
LMFA01060221	-6.401	(5Z,9E)-11-oxoundeca-5,9-dienoic acid
LMFA01020068	-6.4	9-methyldodecanoic acid
LMFA01170038	-6.4	tricosanedioic acid
LMFA01030428	-6.399	(5Z,9Z,17Z)-hexacosa-5,9,17-trienoic acid
LMFA01010020	-6.398	icosanoic acid
LMFA01030107	-6.397	(2E,6E)-deca-2,6-dienoic acid
LMFA01030293	-6.397	octadec-17-enoic acid
LMFA01050561	-6.397	9S-hydroxy-7E-hexadecenoic acid
LMFA01170010	-6.397	2-methyldodecanedioic acid
LMFA01020342	-6.396	11-methylnonadecanoic acid
LMFA01060043	-6.396	12-oxotridecanoic acid
LMFA01060187	-6.396	(Z)-7-oxotetradec-11-enoic acid
LMFA01090016	-6.396	(5Z,9E)-6-bromohexacosa-5,9-dienoic acid
LMFA01170147	-6.394	9-acetoxy-3S-carboxy-2-methylidenenonanoic acid
LMFA01050574	-6.393	3,11,14-trihydroxy-octadeca-9-en-12-ynoic acid
LMFA01020262	-6.392	(2R)-2-methyldodecanoic acid
LMFA01031196	-6.392	7E-tetradecenoic acid
LMFA01090035	-6.392	(Z)-18-fluorooctadec-9-enoic acid
LMFA01090123	-6.391	methyl (Z)-18-bromooctadec-17-en-5,7,15-triynoate
LMFA01020423	-6.39	12,17-dimethyloctadecanoic acid
LMFA01050565	-6.388	Methyl 3S,5R-dihydroxy-8-methyl-8E,10-undecadienoate
LMFA01140049	-6.387	7-(2-nonylcyclopropyl)heptanoic acid
LMFA01030050	-6.386	(Z)-tetradec-8-enoic acid
LMFA01030053	-6.386	pentadec-14-enoic acid
LMFA01031096	-6.386	octadeca-7,10-dienoic acid
LMFA01020051	-6.385	4,16-dimethyloctadecanoic acid
LMFA01030772	-6.383	(E)-dodec-3-enoic acid
LMFA01030876	-6.383	(9Z,19Z)-hexacosa-9,19-dienoic acid
LMFA01031101	-6.383	(2Z,8Z)-deca-2,8-dien-4,6-diynoic acid
LMFA01050178	-6.383	(E)-14-hydroxytetradec-12-enoic acid
LMFA01020322	-6.382	(2S,4S,6S,8R,10R,12R)-13-hydroxy-2,4,6,8,10,12-hexamethyloctacosanoic acid
LMFA01030119	-6.382	(9E,11E)-octadeca-9,11-dienoic acid
LMFA01030597	-6.382	tridec-4-ynoic acid
LMFA01050180	-6.382	12-hydroxytetradec-13-enoic acid
LMFA01030470	-6.381	dodec-7-ynoic acid
LMFA01030847	-6.381	(12Z,15Z,18Z,21Z,24Z)-triaconta-12,15,18,21,24-pentaenoic acid
LMFA01040039	-6.381	methyl (9Z,12Z,16E)-15-hydroperoxyoctadeca-9,12,16-trienoate
LMFA01010030	-6.38	triacontanoic acid
LMFA01020214	-6.38	3-methyloctadecanoic acid
LMFA01020263	-6.38	10-methylideneoctadecanoic acid
LMFA01020177	-6.378	6-methyloctadecanoic acid
LMFA01050537	-6.378	9,10,13-trihydroxyoctadecanoic acid
LMFA01030159	-6.376	(11E,14E,17E)-icosa-11,14,17-trienoic acid
LMFA01060185	-6.376	(11E)-7-oxotetradeca-11,13-dienoic acid
LMFA01020366	-6.375	(5Z,9Z)-27-methylnonacosa-5,9-dienoic acid
LMFA01031173	-6.375	5Z,8Z,11Z,14Z-docosatetraenoic acid
LMFA01030255	-6.374	(3Z,5Z)-tetradeca-3,5-dienoic acid
LMFA01060136	-6.373	20-oxohenicosanoic acid
LMFA01060051	-6.372	3-oxohexadecanoic acid
LMFA01030266	-6.371	(E)-hexadec-3-enoic acid
LMFA01070026	-6.371	(Z)-9-(3-pentyloxiran-2-yl)non-7-enoic acid
LMFA01160025	-6.371	3-hydroxy-2-tetradecyldotriacontanoic acid
LMFA01030231	-6.37	(2E,6Z)-dodeca-2,6-dienoic acid
LMFA01030418	-6.37	(Z)-pentacos-16-enoic acid
LMFA01030396	-6.369	(2E,5Z,8Z,11Z,14Z)-icosa-2,5,8,11,14-pentaenoic acid
LMFA01030586	-6.369	tetradec-5-ynoic acid
LMFA01031085	-6.369	(5E,11Z,14Z)-icosa-5,11,14-trienoic acid
LMFA01030516	-6.368	octadeca-3,7-diynoic acid
LMFA01050570	-6.368	5S,8R-dihydroxy-dodeca-6-ynoic acid
LMFA01030267	-6.367	(Z)-hexadec-6-enoic acid
LMFA01030270	-6.366	(2E,4Z)-hexadeca-2,4-dienoic acid
LMFA01031129	-6.366	3E,5Z,7,8-tridecatetraene-10,12-diynoic acid
LMFA01031111	-6.364	(Z)-tetratriacont-25-enoic acid
LMFA01031071	-6.362	(15Z,18Z)-tetracosa-15,18-dienoic acid
LMFA01070054	-6.362	(E,8S)-10-[3-(5-bromopent-4-ynyl)oxiran-2-yl]-8-hydroxydec-9-enoic acid
LMFA01080027	-6.361	11-methoxyoctadecanoic acid
LMFA01140051	-6.361	2-hydroxy-8-(2-octylcyclopropen-1-yl)octanoic acid
LMFA01030818	-6.359	(8Z,11Z,14Z,17Z)-icosa-8,11,14,17-tetraenoic acid
LMFA01050422	-6.359	(2S)-2-hydroxyhexadecanoic acid
LMFA01030230	-6.358	(2E,4E)-dodeca-2,4-dienoic acid
LMFA01030510	-6.358	(13Z)-octadeca-13,17-dien-9,11-diynoic acid
LMFA01060209	-6.357	3-hydroxy-2-oxooctadecanoic acid
LMFA01020360	-6.356	(5Z,9Z)-24-methylhexacosa-5,9-dienoic acid
LMFA01050048	-6.356	4-hydroxyhexadecanoic acid
LMFA01050582	-6.356	9,11-dihydroxy-2E-dodecenoic acid
LMFA01090100	-6.356	(5E,9Z)-6-bromodocosa-5,9-dienoic acid
LMFA01020264	-6.355	(E)-2-methylhexacos-2-enoic acid
LMFA01050269	-6.355	(15S)-15-hydroxyhexadecanoic acid
LMFA01090158	-6.355	15S-hydroxy-18S-bromo-12E,16,17-octadecatrienoic acid
LMFA01030260	-6.354	(E)-hexadec-10-enoic acid
LMFA01060189	-6.354	7-oxotetradecanoic acid
LMFA01030585	-6.353	tetradec-4-ynoic acid
LMFA01020224	-6.352	(5E,9E)-19-methylicosa-5,9-dienoic acid
LMFA01030110	-6.352	(5Z,12Z)-octadeca-5,12-dienoic acid
LMFA01030147	-6.352	(9Z,11E,13E)-octadeca-9,11,13-trienoic acid
LMFA01030157	-6.352	(5E,8E,11E)-icosa-5,8,11-trienoic acid
LMFA01030525	-6.352	octadeca-5,10-diynoic acid
LMFA01030868	-6.352	(5Z,16Z)-henicosa-5,16-dienoic acid
LMFA01050219	-6.352	26-hydroxyhexacosanoic acid
LMFA01070042	-6.352	ethyl 4-[(2R,3R)-3-tetradec-1-ynyloxiran-2-yl]butanoate
LMFA01030572	-6.351	octadec-14-ynoic acid
LMFA01140100	-6.351	18-methyl-trans-4,5-methylenenonadecanoic acid
LMFA01031190	-6.35	8E-hexadecenoic acid
LMFA01020034	-6.347	2,6-dimethylundecanoic acid
LMFA01020335	-6.347	(2S,3S,4S,6S)-3-hydroxy-2,4,6-trimethylpentacosanoic acid
LMFA01020222	-6.346	(5Z,8Z,11Z,14Z)-18-methylnonadeca-5,8,11,14-tetraenoic acid
LMFA01080004	-6.346	(E)-13-hydroxy-9,10-dimethoxyoctadec-11-enoic acid
LMFA01090098	-6.346	(5E,9Z)-6-bromoicosa-5,9-dienoic acid
LMFA01020141	-6.345	(E)-2-hexyldec-2-enoic acid
LMFA01050365	-6.345	(3S)-3-hydroxyhexadecanoic acid
LMFA01050580	-6.345	5,11-dihydroxy-2E,6E-didodecenoic acid
LMFA01030849	-6.344	(16Z,19Z,22Z,25Z,28Z)-tetratriaconta-16,19,22,25,28-pentaenoic acid
LMFA01030052	-6.343	(E)-pentadec-2-enoic acid
LMFA01030752	-6.343	(2E,8Z)-undeca-2,8-dien-4,6-diynoic acid
LMFA01170029	-6.343	octadecanedioic acid
LMFA01030595	-6.342	(E)-tridec-7-enoic acid
LMFA01170026	-6.342	5-methylhexadecanedioic acid
LMFA01050050	-6.339	14-hydroxyhexadecanoic acid
LMFA01030467	-6.338	dodec-4-ynoic acid
LMFA01020023	-6.337	23-methyltetracosanoic acid
LMFA01030689	-6.337	icosa-10,13-diynoic acid
LMFA01020397	-6.335	6-hydroxy-6-methyl-9-oxooctacosanoic acid
LMFA01031177	-6.335	6S-hydroxy-2E,4Z-docosadienoic acid
LMFA01050208	-6.335	15-hydroxyhenicosanoic acid
LMFA01020439	-6.334	16-methyl-6Z-heptadecenoic acid
LMFA01030127	-6.334	(10Z,13Z)-octadeca-10,13-dienoic acid
LMFA01030545	-6.334	octadeca-11,14-diynoic acid
LMFA01020361	-6.333	(5Z,9Z)-25-methylheptacosa-5,9-dienoic acid
LMFA01020347	-6.332	10,10-dimethylundecanoic acid
LMFA01060134	-6.328	3-oxoicosanoic acid
LMFA01010049	-6.326	20,20,20-trideuterioicosanoic acid
LMFA01020285	-6.325	2,6,10-trimethylundecanoic acid
LMFA01020382	-6.325	(Z)-15-methylhexadec-6-enoic acid
LMFA01030831	-6.325	(11Z,14Z,17Z,20Z,23Z)-hexacosa-11,14,17,20,23-pentaenoic acid
LMFA01080014	-6.325	9-methoxyheptadecanoic acid
LMFA01090062	-6.324	3,4-dichlorotridecanoic acid
LMFA01030603	-6.323	tridec-10-ynoic acid
LMFA01010019	-6.322	nonadecanoic acid
LMFA01060207	-6.322	(E)-2-heptyl-12-oxohenicos-13-enoic acid
LMFA01030081	-6.321	(E)-octadec-16-enoic acid
LMFA01020414	-6.319	(5Z,9Z)-22-methyltriaconta-5,9-dienoic acid
LMFA01030083	-6.319	(E)-nonadec-2-enoic acid
LMFA01031160	-6.319	2Z-tridecenoic acid
LMFA01020376	-6.318	(5Z,9Z)-22-methylnonacosa-5,9-dienoic acid
LMFA01010047	-6.316	18,18,18-trideuteriooctadecanoic acid
LMFA01020189	-6.315	2,5-dimethyldodecanoic acid
LMFA01050576	-6.315	8,11-dihydroxypentadeca-6Z-en-9-ynoic acid
LMFA01020159	-6.313	9-methyltridecanoic acid
LMFA01020163	-6.313	11-methyltetradecanoic acid
LMFA01020213	-6.313	14-methyloctadecanoic acid
LMFA01030282	-6.313	(E)-heptadec-10-enoic acid
LMFA01030859	-6.312	(7Z,14Z)-icosa-7,14-dienoic acid
LMFA01030867	-6.312	(5Z,15Z)-icosa-5,15-dienoic acid
LMFA01031149	-6.312	(Z)-heptadec-14-en-11-ynoic acid
LMFA01031186	-6.312	6Z-heptadecenoic acid
LMFA01030574	-6.31	octadec-16-ynoic acid
LMFA01030365	-6.309	(10E,13E)-nonadeca-10,13-dienoic acid
LMFA01030860	-6.309	(5Z,13Z)-icosa-5,13-dienoic acid
LMFA01050071	-6.309	2-hydroxynonadecanoic acid
LMFA01170011	-6.307	3-methyldodecanedioic acid
LMFA01030582	-6.306	pentadec-14-ynoic acid
LMFA01050426	-6.306	(3R,7R)-3,7-dihydroxyicosanoic acid
LMFA01080030	-6.306	11-methoxyheptadecanoic acid
LMFA01020292	-6.305	14-methylheptadecanoic acid
LMFA01030615	-6.304	undec-7-ynoic acid
LMFA01030323	-6.303	(5Z,8Z)-octadeca-5,8-dienoic acid
LMFA01030614	-6.303	undec-6-ynoic acid
LMFA01120005	-6.303	(9E,11E)-9-nitrooctadeca-9,11-dienoic acid
LMFA01170145	-6.303	(4Z,7R,8E,10E,12Z,14S)-7,14-dihydroxyoctadeca-4,8,10,12-tetraenedioic acid
LMFA01030872	-6.302	(5Z,9Z,23Z)-triaconta-5,9,23-trienoic acid
LMFA01030234	-6.301	(2Z,8E)-dodeca-2,8-dienoic acid
LMFA01030286	-6.301	(Z)-heptadec-7-enoic acid
LMFA01050421	-6.301	(Z)-3-hydroxyoctadec-11-enoic acid
LMFA01050550	-6.3	3-acetyloxyhexadecanoic acid
LMFA01030604	-6.299	tridec-11-ynoic acid
LMFA01030733	-6.299	(E)-octacos-9-enoic acid
LMFA01031058	-6.298	(3E,5Z,7E)-deca-3,5,7-trienoic acid
LMFA01090106	-6.298	(5E,9Z,13Z,23Z)-6-bromoheptacosa-5,9,13,23-tetraenoic acid
LMFA01031162	-6.297	2Z-pentadecenoic acid
LMFA01020007	-6.296	12-methyltridecanoic acid
LMFA01020431	-6.295	4,11-dimethyldodecanoic acid
LMFA01030476	-6.295	heptadeca-5,8-diynoic acid
LMFA01040050	-6.295	methyl (10E,12Z,16E)-9,15-dihydroperoxyoctadeca-10,12,16-trienoate
LMFA01020065	-6.292	6-methyldodecanoic acid
LMFA01020160	-6.292	7-ethyldodecanoic acid
LMFA01020230	-6.292	21-methyldocosanoic acid
LMFA01070041	-6.292	methyl 4-[(2R,3R)-3-tetradec-1-ynyloxiran-2-yl]butanoate
LMFA01060045	-6.291	10-oxotetradecanoic acid
LMFA01170057	-6.29	8-hydroxyhexadecanedioic acid
LMFA01160027	-6.287	(Z)-3-hydroxy-2-icosylpentatriacont-16-enoic acid
LMFA01020191	-6.286	3-methyltridecanoic acid
LMFA01050558	-6.286	(Z,7R,18R)-7,18-dihydroxytetracos-15-enoic acid
LMFA01031046	-6.284	(2Z,8E)-deca-2,8-dien-4,6-diynoic acid
LMFA01050445	-6.284	2-amino-4-hydroxy-5-[[(1E)-2-(hydroxymethyl)buta-1,3-dienyl]amino]-5-oxopentanoic acid
LMFA01170005	-6.284	(2E,4E,6E,8E)-deca-2,4,6,8-tetraenedioic acid
LMFA01050318	-6.283	(2R)-2-hydroxypentadecanoic acid
LMFA01060059	-6.283	9-oxoheptadecanoic acid
LMFA01030408	-6.281	(13Z,16Z,19Z)-docosa-13,16,19-trienoic acid
LMFA01150048	-6.281	3-[5-(carboxymethyl)-3,4-dimethylfuran-2-yl]propanoic acid
LMFA01031053	-6.28	(2Z,4E,6Z)-deca-2,4,6-trienoic acid
LMFA01060097	-6.28	3-oxotridecanoic acid
LMFA01030215	-6.278	(2E,6E,8E)-deca-2,6,8-trienoic acid
LMFA01031029	-6.278	octadec-17-en-6-ynoic acid
LMFA01050121	-6.278	(E)-10-ethoxy-9,13-dihydroxyoctadec-11-enoic acid
LMFA01031081	-6.276	(Z)-hexadec-8-enoic acid
LMFA01010046	-6.275	16,16,16-trideuteriohexadecanoic acid
LMFA01030765	-6.275	(5Z,9E,14Z)-icosa-5,9,14-trienoic acid
LMFA01060102	-6.275	2-oxopentadecanoic acid
LMFA01070029	-6.275	(11Z,14Z)-16-(3-ethyloxiran-2-yl)hexadeca-11,14-dienoic acid
LMFA01031124	-6.274	(19Z,23Z)-octacosa-19,23-dienoic acid
LMFA01020062	-6.273	3-methyldodecanoic acid
LMFA01020386	-6.272	(E)-11-methyloctadec-12-enoic acid
LMFA01030380	-6.272	(5Z,11Z,14Z)-icosa-5,11,14-trienoic acid
LMFA01030291	-6.269	(Z)-octadec-15-enoic acid
LMFA01090036	-6.269	(E)-18-fluorooctadec-9-enoic acid
LMFA01050564	-6.268	3S,11R-dihydroxy-4E,6E-dodecadienoic acid
LMFA01020208	-6.267	(9Z,12Z)-16-methylheptadeca-9,12-dienoic acid
LMFA01020409	-6.267	(Z)-15-methylhexadec-11-enoic acid
LMFA01030248	-6.267	(Z)-tetradec-5-enoic acid
LMFA01030895	-6.267	(Z)-15-methylheptadec-4-enoic acid
LMFA01050484	-6.265	2-hydroxytetradecanoic acid
LMFA01030676	-6.264	(9Z,17E)-18-bromooctadeca-9,17-dien-7,15-diynoic acid
LMFA01080002	-6.264	(9E,11E)-13-hydroxy-8-methoxyoctadeca-9,11-dienoic acid
LMFA01170059	-6.263	9-hydroxy-16-oxohexadecanoic acid
LMFA01030460	-6.262	dec-6-ynoic acid
LMFA01050260	-6.261	7-hydroxyheptadec-8-ynoic acid
LMFA01030913	-6.26	(E)-tetradec-5-enoic acid
LMFA01060103	-6.26	3-oxopentadecanoic acid
LMFA01010028	-6.259	octacosanoic acid
LMFA01030699	-6.259	icosa-9,12,15-triynoic acid
LMFA01020352	-6.258	17-methylpentacosanoic acid
LMFA01040030	-6.258	(11Z,13E,15S)-15-hydroperoxyicosa-11,13-dienoic acid
LMFA01050533	-6.258	11-hydroxytritriacontanoic acid
LMFA01030881	-6.257	(E)-octadec-14-enoic acid
LMFA01020052	-6.256	6,16-dimethyloctadecanoic acid
LMFA01170018	-6.256	tetradecanedioic acid
LMFA01170135	-6.256	nonadecanedioic acid
LMFA01031184	-6.254	6Z-pentadecenoic acid
LMFA01050083	-6.254	3,12-dihydroxyhexadecanoic acid
LMFA01050168	-6.254	(E)-12-hydroxydodec-10-enoic acid
LMFA01020138	-6.253	(E)-4-heptyl-2-methylundec-2-enoic acid
LMFA01020188	-6.253	9-methyldecanoic acid
LMFA01050322	-6.252	(3R)-3-hydroxytetradecanoic acid
LMFA01020231	-6.251	3,15-dimethyldocosanoic acid
LMFA01030805	-6.251	(2E,4E,6E,8E)-tetracosa-2,4,6,8-tetraenoic acid
LMFA01050190	-6.251	5-hydroxyhexadecanoic acid
LMFA01060058	-6.25	11-oxohexadecanoic acid
LMFA01060232	-6.249	6-oxo-4E-octadecenoic acid
LMFA01090118	-6.249	methyl (E)-18-bromooctadec-17-en-5,7,15-triynoate
LMFA01090131	-6.249	(13E,17E)-18-bromooctadeca-13,17-dien-5,7,15-triynoic acid
LMFA01030458	-6.248	dec-4-ynoic acid
LMFA01090045	-6.248	18-fluorooctadecanoic acid
LMFA01030580	-6.247	(E)-pentadec-6-enoic acid
LMFA01030612	-6.246	undec-4-ynoic acid
LMFA01030687	-6.246	icosa-7,13-diynoic acid
LMFA01050207	-6.246	14-hydroxyhenicosanoic acid
LMFA01060050	-6.245	2-oxohexadecanoic acid
LMFA01170044	-6.245	(E)-dec-4-enedioic acid
LMFA01020334	-6.244	(2S,3S,4S,6S)-3-hydroxy-2,4,6-trimethyltetracosanoic acid
LMFA01080010	-6.244	(2R)-2-methoxyhexadecanoic acid
LMFA01030235	-6.243	(2Z,8Z)-dodeca-2,8-dienoic acid
LMFA01030558	-6.242	octadec-17-en-9,11-diynoic acid
LMFA01150030	-6.242	15-(3-methyl-5-pentylfuran-2-yl)pentadecanoic acid
LMFA01020411	-6.241	(Z)-11-methyloctadec-12-enoic acid
LMFA01050185	-6.241	4-hydroxypentadecanoic acid
LMFA01090012	-6.241	(E)-16-bromohexadec-9-enoic acid
LMFA01090089	-6.24	methyl (15Z,17E)-16,18-dibromooctadeca-15,17-dien-5,7-diynoate
LMFA01020006	-6.239	11-methyldodecanoic acid
LMFA01140071	-6.239	21-phenylhenicosanoic acid
LMFA01030061	-6.238	(Z)-octadec-2-enoic acid
LMFA01030584	-6.238	tetradec-3-ynoic acid
LMFA01050075	-6.237	20-hydroxyicosanoic acid
LMFA01030433	-6.236	(Z)-octacos-9-enoic acid
LMFA01030593	-6.236	tetradec-12-ynoic acid
LMFA01070047	-6.236	methyl 4-[(2R,3R)-3-[(E)-tetradec-3-en-1-ynyl]oxiran-2-yl]butanoate
LMFA01020217	-6.235	7-methyloctadecanoic acid
LMFA01060141	-6.235	21-oxodocosanoic acid
LMFA01020197	-6.233	3-methylhexadecanoic acid
LMFA01170014	-6.232	tridecanedioic acid
LMFA01030616	-6.231	undec-8-ynoic acid
LMFA01050177	-6.23	6-hydroxytetradecanoic acid
LMFA01080026	-6.23	10-methoxyoctadecanoic acid
LMFA01050176	-6.229	5-hydroxytetradecanoic acid
LMFA01060147	-6.229	3-oxotetracosanoic acid
LMFA01150037	-6.229	8-(furan-2-yl)octanoic acid
LMFA01050100	-6.228	8,9,16-trihydroxyhexadecanoic acid
LMFA01050040	-6.226	2-hydroxytridecanoic acid
LMFA01050430	-6.226	(E)-10-phosphonooxydec-2-enoic acid
LMFA01100017	-6.226	(2S)-2-aminohexadecanoic acid
LMFA01020173	-6.225	2-butyl-2-ethyldecanoic acid
LMFA01030481	-6.225	(E)-heptadec-7-enoic acid
LMFA01030922	-6.225	(Z)-hexacos-2-enoic acid
LMFA01030238	-6.224	(8E,10E)-dodeca-8,10-dienoic acid
LMFA01080009	-6.224	2-methoxyhexadecanoic acid
LMFA01020321	-6.222	(2S,4S,6S,8R,10R)-11-hydroxy-2,4,6,8,10-pentamethyloctacosanoic acid
LMFA01050001	-6.222	(2S)-2-hydroxytetradecanoic acid
LMFA01020158	-6.221	2-ethyldodecanoic acid
LMFA01030247	-6.22	(Z)-tetradec-4-enoic acid
LMFA01010034	-6.219	tetratriacontanoic acid
LMFA01020130	-6.219	(E)-2,7-dimethylnon-5-enoic acid
LMFA01030824	-6.218	(11Z,14Z,17Z,20Z)-hexacosa-11,14,17,20-tetraenoic acid
LMFA01031138	-6.218	deca-2,4,6-triynedioic acid
LMFA01050530	-6.217	methyl 15,16-dihydroxytetracosanoate
LMFA01060054	-6.217	7-oxohexadecanoic acid
LMFA01140020	-6.217	(Z)-13-[(1R)-cyclopent-2-en-1-yl]tridec-6-enoic acid
LMFA01020272	-6.216	2,4,6,8-tetramethyldecanoic acid
LMFA01030328	-6.216	(6E,11Z)-octadeca-6,11-dienoic acid
LMFA01030788	-6.216	(E)-dodec-2-enoic acid
LMFA01050181	-6.216	(Z)-14-hydroxytetradec-5-enoic acid
LMFA01060186	-6.216	(E)-7-oxotetradec-11-enoic acid
LMFA01050545	-6.215	9-hydroxypentadecanoic acid
LMFA01090102	-6.214	(5E,9Z)-6-bromotetracosa-5,9-dienoic acid
LMFA01060052	-6.213	4-oxohexadecanoic acid
LMFA01031030	-6.212	octadec-17-en-8-ynoic acid
LMFA01050323	-6.212	(3S)-3-hydroxytetradecanoic acid
LMFA01050325	-6.212	(11S)-11-hydroxytetradecanoic acid
LMFA01030608	-6.211	(E)-undec-6-enoic acid
LMFA01031098	-6.211	(Z)-icos-6-enoic acid
LMFA01170025	-6.211	4-methylhexadecanedioic acid
LMFA01030229	-6.21	(Z)-dodec-9-enoic acid
LMFA01040046	-6.21	methyl (9Z,11E,14E)-13,16-dihydroperoxyoctadeca-9,11,14-trienoate
LMFA01050217	-6.21	15-hydroxypentacosanoic acid
LMFA01050320	-6.21	(3S)-3-hydroxypentadecanoic acid
LMFA01060048	-6.209	11-oxopentadecanoic acid
LMFA01070043	-6.209	4-[(2S,3R)-3-tetradec-1-ynyloxiran-2-yl]butanoic acid
LMFA01100016	-6.209	(2R)-2-aminohexadecanoic acid
LMFA01010048	-6.208	17,17,17-trideuterioheptadecanoic acid
LMFA01030096	-6.208	(Z)-octacos-19-enoic acid
LMFA01030333	-6.208	(7E,12E)-octadeca-7,12-dienoic acid
LMFA01030711	-6.208	(Z,8S)-8-hydroxydec-2-en-4,6-diynoic acid
LMFA01060225	-6.208	(S)-(10E,12E)-14- hydroxy-9-oxo-10,12-octadecadienoic acid
LMFA01050263	-6.207	(2R)-2-hydroxyhexacosanoic acid
LMFA01030468	-6.206	dodec-5-ynoic acid
LMFA01030897	-6.206	(6Z,9Z)-tetradeca-6,9-dienoic acid
LMFA01090057	-6.206	12-chloro-11-hydroxyoctadecanoic acid
LMFA01030057	-6.205	(E)-hexadec-9-enoic acid
LMFA01030544	-6.205	octadeca-10,14-diynoic acid
LMFA01030216	-6.204	(2E,6Z,8E)-deca-2,6,8-trienoic acid
LMFA01050451	-6.204	(Z,7R,8S)-7,8-dihydroxyoctadec-9-enoic acid
LMFA01050559	-6.202	(7R,15Z,18R,21Z)-7,18-dihydroxytetracosa-15,21-dienoic acid
LMFA01140032	-6.202	2-[(1S,2R)-2-hexylcyclopropyl]acetic acid
LMFA01020211	-6.2	12-methyloctadecanoic acid
LMFA01030562	-6.199	octadec-17-en-9-ynoic acid
LMFA01060046	-6.199	13-oxotetradecanoic acid
LMFA01070014	-6.199	methyl (9E,12E)-14-(3-ethyloxiran-2-yl)tetradeca-9,12-dienoate
LMFA01030469	-6.198	dodec-6-ynoic acid
LMFA01030472	-6.198	dodec-9-ynoic acid
LMFA01140092	-6.198	3-((1R,2R)-2-heptylcyclopropyl)propanoic acid
LMFA01070024	-6.197	10-[3-[(Z)-oct-2-enyl]oxiran-2-yl]decanoic acid
LMFA01031212	-6.196	4Z,9E,15E,19Z-docosatetraenoic acid
LMFA01020426	-6.195	16-methyl-9E-nonadecenoic acid
LMFA01020357	-6.194	(5Z,9Z)-24-methylpentacosa-5,9-dienoic acid
LMFA01050074	-6.193	3-hydroxyicosanoic acid
LMFA01030466	-6.192	dodec-3-ynoic acid
LMFA01060100	-6.191	6-oxotetradecanoic acid
LMFA01050266	-6.19	(8S)-8-hydroxyhexadecanoic acid
LMFA01030609	-6.189	(E)-undec-7-enoic acid
LMFA01050149	-6.188	methyl (E)-9,12-dihydroxy-13-oxooctadec-10-enoate
LMFA01030366	-6.187	(E)-icos-13-enoic acid
LMFA01030611	-6.187	undec-3-ynoic acid
LMFA01050566	-6.187	9-hydroxy-12-oxo-10E-dodecenoic acid
LMFA01070032	-6.187	methyl (Z)-7-[(2S,3S)-3-methyloxiran-2-yl]hept-2-en-4,6-diynoate
LMFA01010053	-6.186	(3R,5S)-3,5-dimethyldodecanoic acid
LMFA01020420	-6.186	12,18-dimethylnonadecanoic acid
LMFA01020424	-6.185	14,19-dimethylicosanoic acid
LMFA01170033	-6.185	(Z)-dodec-2-enedioic acid
LMFA01020157	-6.182	(4R)-4-methyldodecanoic acid
LMFA01030461	-6.182	dec-7-ynoic acid
LMFA01030579	-6.182	5-oxodec-7-ynoic acid
LMFA01030877	-6.182	(9Z,21Z)-octacosa-9,21-dienoic acid
LMFA01031022	-6.182	(Z)-tetracos-19-enoic acid
LMFA01010045	-6.181	15,15,15-trideuteriopentadecanoic acid
LMFA01030785	-6.181	(E)-undec-5-enoic acid
LMFA01030602	-6.178	tridec-9-ynoic acid
LMFA01031093	-6.177	(Z)-icos-10-enoic acid
LMFA01060224	-6.177	11-oxo-14-nonacosenoic acid
LMFA01050146	-6.176	(12S)-12-hydroxyheptadec-16-ynoic acid
LMFA01030404	-6.175	(Z)-docos-5-enoic acid
LMFA01100026	-6.174	2-aminotridecanoic acid
LMFA01170017	-6.172	4-methyltridecanedioic acid
LMFA01050045	-6.171	2-hydroxypentadecanoic acid
LMFA01100001	-6.171	(2S)-2-aminotridecanoic acid
LMFA01050425	-6.17	(3R,7R)-3,7-dihydroxydocosanoic acid
LMFA01060096	-6.17	12-methyl-10-oxotridecanoic acid
LMFA01170149	-6.17	1-glycero-10-methyl-2E-decenedioate
LMFA01030227	-6.169	(Z)-dodec-6-enoic acid
LMFA01030886	-6.169	(Z)-nonadec-9-enoic acid
LMFA01030153	-6.168	(9E,12E,15E)-octadeca-9,12,15-trienoic acid
LMFA01030764	-6.168	(9Z,11E,13E,15Z)-octadeca-9,11,13,15-tetraenoic acid
LMFA01050187	-6.168	15-hydroxyhexadecanoic acid
LMFA01020336	-6.167	(E,4S,6S)-2,4,6-trimethyldocos-2-enoic acid
LMFA01030213	-6.167	(6E,8E)-deca-6,8-dienoic acid
LMFA01030233	-6.167	(2E,8Z)-dodeca-2,8-dienoic acid
LMFA01090090	-6.167	methyl 18,18-dibromooctadec-17-en-5,7-diynoate
LMFA01170003	-6.166	(2Z,4Z,6E,8E)-deca-2,4,6,8-tetraenedioic acid
LMFA01030302	-6.165	(12Z,15Z)-octadeca-12,15-dienoic acid
LMFA01020314	-6.164	(2R,4R,6R,8R)-2,4,6,8-tetramethylhexacosanoic acid
LMFA01031057	-6.164	(3Z,5E,7E)-deca-3,5,7-trienoic acid
LMFA01030592	-6.163	tetradec-11-ynoic acid
LMFA01030917	-6.163	(5Z,9Z)-triaconta-5,9-dienoic acid
LMFA01030368	-6.162	(E)-icos-15-enoic acid
LMFA01050272	-6.162	(E)-16-hydroxyhexadec-6-enoic acid
LMFA01060234	-6.16	27-Oxooctacosanoic acid
LMFA01010035	-6.159	pentatriacontanoic acid
LMFA01030048	-6.158	(E)-tetradec-4-enoic acid
LMFA01030599	-6.158	tridec-6-ynoic acid
LMFA01030709	-6.157	(2Z,8Z)-10-hydroxydeca-2,8-dien-4,6-diynoic acid
LMFA01050081	-6.157	3,11-dihydroxytetradecanoic acid
LMFA01030420	-6.156	(Z)-pentacos-18-enoic acid
LMFA01030097	-6.155	(Z)-triacont-21-enoic acid
LMFA01030209	-6.155	(4E,8E)-deca-4,8-dienoic acid
LMFA01020143	-6.153	2-methylidenedodecanoic acid
LMFA01080035	-6.153	(5Z,9Z)-2R-methoxy-25-methyl-5,9-hexacosadienoic acid
LMFA01020027	-6.152	2,4,6-trimethyloctacosanoic acid
LMFA01020066	-6.152	7-methyldodecanoic acid
LMFA01030419	-6.151	(Z)-pentacos-17-enoic acid
LMFA01060038	-6.149	10-oxoundecanoic acid
LMFA01170150	-6.148	13,14-dimethyloctacosanedioic acid
LMFA01030581	-6.147	pentadec-3-ynoic acid
LMFA01031145	-6.147	octadec-17-en-7-ynoic acid
LMFA01050423	-6.147	(2R)-2-hydroxyhexadecanoic acid
LMFA01170004	-6.145	(2Z,4Z,6Z,8E)-deca-2,4,6,8-tetraenedioic acid
LMFA01020070	-6.144	4-methyltridecanoic acid
LMFA01090104	-6.144	(5E,9Z,13Z)-6-bromodocosa-5,9,13-trienoic acid
LMFA01030201	-6.143	(2E,5E)-deca-2,5-dienoic acid
LMFA01100064	-6.143	tetradecanamide
LMFA01030540	-6.142	octadeca-9,12-diynoic acid
LMFA01030693	-6.142	(5Z,8Z,14Z)-icosa-5,8,14-trien-11-ynoic acid
LMFA01030222	-6.141	(2E,4E)-undeca-2,4-dienoic acid
LMFA01030363	-6.141	(E)-nonadec-7-enoic acid
LMFA01020193	-6.14	10-methylhexadecanoic acid
LMFA01020412	-6.14	(Z)-10-methyloctadec-9-enoic acid
LMFA01030686	-6.14	docos-13-ynoic acid
LMFA01060144	-6.14	2-oxotricosanoic acid
LMFA01020199	-6.139	5-methylhexadecanoic acid
LMFA01060041	-6.139	2-oxotridecanoic acid
LMFA01090058	-6.139	11-chloro-12-hydroxyoctadecanoic acid
LMFA01090094	-6.138	15R-hydroxy-18-bromo-13E,16,17R-octadecatrienoic acid
LMFA01031043	-6.136	(11Z,14Z)-icosa-11,14-dienoic acid
LMFA01050188	-6.136	3-hydroxyhexadecanoic acid
LMFA01010015	-6.135	pentadecanoic acid
LMFA01030239	-6.135	(8Z,10E)-dodeca-8,10-dienoic acid
LMFA01030367	-6.134	(Z)-icos-13-enoic acid
LMFA01030417	-6.133	(5E,9E)-tetracosa-5,9-dienoic acid
LMFA01020131	-6.132	(E)-4-ethyl-2-methyloct-2-enoic acid
LMFA01050173	-6.132	10-hydroxytetradecanoic acid
LMFA01170153	-6.132	Nonacosanedioic acid
LMFA01030002	-6.13	(Z)-octadec-9-enoic acid
LMFA01050165	-6.13	11-hydroxydodecanoic acid
LMFA01050213	-6.129	24-hydroxytetracosanoic acid
LMFA01080005	-6.129	(E)-13-hydroxy-9,12-dimethoxyoctadec-10-enoic acid
LMFA01030571	-6.128	octadec-13-ynoic acid
LMFA01030042	-6.127	(E)-dodec-10-enoic acid
LMFA01020004	-6.126	10-methylundecanoic acid
LMFA01030288	-6.125	(Z)-heptadec-8-enoic acid
LMFA01010036	-6.124	hexatriacontanoic acid
LMFA01010039	-6.123	hexatetracontanoic acid
LMFA01030594	-6.123	tetradec-13-ynoic acid
LMFA01050341	-6.122	10,16-dihydroxyhexadecanoic acid
LMFA01020364	-6.121	(5Z,9Z)-octacosa-5,9-dienoic acid
LMFA01060226	-6.121	11-oxo-(7E,9E)-octdecadienoic acid
LMFA01080023	-6.121	(5Z,9Z)-2-methoxyhexacosa-5,9-dienoic acid
LMFA01090064	-6.12	5,6,8,9-tetrachlorotetradecanoic acid
LMFA01050078	-6.119	3-hydroxydocosanoic acid
LMFA01050254	-6.119	(Z,3R)-3-hydroxydodec-5-enoic acid
LMFA01070031	-6.118	methyl (Z)-7-[(2S,3R)-3-methyloxiran-2-yl]hept-2-en-4,6-diynoate
LMFA01090006	-6.117	11-bromododecanoic acid
LMFA01090009	-6.116	2-bromododecanoic acid
LMFA01090157	-6.116	20-fluoroicosanoic acid
LMFA01170045	-6.116	(Z)-dec-4-enedioic acid
LMFA01170142	-6.116	2-(2Z,5Z-octadienyl)-decane-1,10-dioic acid
LMFA01030040	-6.115	(E)-dodec-7-enoic acid
LMFA01030324	-6.115	(5Z,9E)-octadeca-5,9-dienoic acid
LMFA01050585	-6.115	Methyl 4,11-dihydroxy-2E-dodecenoate
LMFA01060042	-6.115	10-oxotridecanoic acid
LMFA01080029	-6.115	13-methoxyicosanoic acid
LMFA01030514	-6.114	octadeca-2,7-diynoic acid
LMFA01090013	-6.114	12-bromooctadecanoic acid
LMFA01030784	-6.113	(2E)-3,7-dimethylocta-2,6-dienoic acid
LMFA01030126	-6.111	(10E,12E)-octadeca-10,12-dienoic acid
LMFA01030440	-6.111	(2Z)-3,7-dimethylocta-2,6-dienoic acid
LMFA01120006	-6.111	(9E,11E)-12-nitrooctadeca-9,11-dienoic acid
LMFA01010027	-6.11	heptacosanoic acid
LMFA01030206	-6.11	(3E,5E)-deca-3,5-dienoic acid
LMFA01030962	-6.11	(2E,4E,7E)-deca-2,4,7-trienoic acid
LMFA01030330	-6.109	(6E,9E)-octadeca-6,9-dienoic acid
LMFA01030405	-6.109	(13Z,16Z)-docosa-13,16-dienoic acid
LMFA01031191	-6.109	9Z-tetracosenoic acid
LMFA01090055	-6.109	9-chloro-10-hydroxyoctadecanoic acid
LMFA01030889	-6.108	(5E,9Z)-6-bromoheptacosa-5,9-dienoic acid
LMFA01031195	-6.108	9Z-tridecenoic acid
LMFA01050428	-6.108	(E)-9,10-dihydroxydec-2-enoic acid
LMFA01050590	-6.108	27-Hydroxyoctacosanoic acid
LMFA01060200	-6.108	5,8,12-trihydroxy-2-oxododecanoic acid
LMFA01020332	-6.107	(2S,3S,4S,6S)-3-hydroxy-2,4,6-trimethylhenicosanoic acid
LMFA01020192	-6.106	13-methylpentadecanoic acid
LMFA01031078	-6.106	(5Z,9Z,12Z)-icosa-5,9,12-trienoic acid
LMFA01060088	-6.106	11-oxododecanoic acid
LMFA01050268	-6.104	(14S)-14-hydroxyhexadecanoic acid
LMFA01170132	-6.104	(E,6R)-2,6-dimethyloct-2-enedioic acid
LMFA01050329	-6.103	(2S)-2-hydroxyundec-10-enoic acid
LMFA01050319	-6.102	(3R)-3-hydroxypentadecanoic acid
LMFA01030087	-6.101	(Z)-icos-14-enoic acid
LMFA01050038	-6.101	4-hydroxydodecanoic acid
LMFA01010038	-6.1	octatriacontanoic acid
LMFA01030171	-6.1	(9E,11E,13E,15E)-octadeca-9,11,13,15-tetraenoic acid
LMFA01050106	-6.099	(E)-16-hydroxyhexadec-7-enoic acid
LMFA01050183	-6.099	3-hydroxypentadecanoic acid
LMFA01030865	-6.097	(5Z,11Z)-icosa-5,11-dienoic acid
LMFA01050174	-6.097	11-hydroxytetradecanoic acid
LMFA01050488	-6.096	3,4-dihydroxy-4-methylhexadecanoic acid
LMFA01060140	-6.096	2-oxodocosanoic acid
LMFA01030789	-6.095	(3E,5Z)-tetradeca-3,5-dienoic acid
LMFA01170032	-6.095	(E)-dec-2-enedioic acid
LMFA01010023	-6.094	tricosanoic acid
LMFA01030319	-6.093	(5E,11E)-octadeca-5,11-dienoic acid
LMFA01030495	-6.093	hexadec-4-ynoic acid
LMFA01020256	-6.092	(E)-2,4-dimethylpentacos-2-enoic acid
LMFA01030118	-6.092	(9Z,11E)-octadeca-9,11-dienoic acid
LMFA01031192	-6.092	17E-tetracosenoic acid
LMFA01060094	-6.092	(Z)-12-oxododec-10-enoic acid
LMFA01170007	-6.092	undecanedioic acid
LMFA01020135	-6.091	(Z)-2-propyloctadec-9-enoic acid
LMFA01030064	-6.09	(E)-octadec-4-enoic acid
LMFA01050324	-6.09	(6R)-6-hydroxytetradecanoic acid
LMFA01090014	-6.089	18-bromooctadecanoic acid
LMFA01170020	-6.089	5-methyltetradecanedioic acid
LMFA01030226	-6.088	(Z)-dodec-5-enoic acid
LMFA01030771	-6.087	(E)-tetradec-11-enoic acid
LMFA01030921	-6.087	(E)-dec-6-enoic acid
LMFA01020044	-6.085	2,14-dimethylhexadecanoic acid
LMFA01020333	-6.085	(2S,3S,4S,6S)-3-hydroxy-2,4,6-trimethyltricosanoic acid
LMFA01030473	-6.085	dodec-10-ynoic acid
LMFA01050264	-6.085	(5R)-5-hydroxyhexadecanoic acid
LMFA01030569	-6.084	octadec-11-ynoic acid
LMFA01050249	-6.083	(E,9R)-9-hydroxydec-2-enoic acid
LMFA01050583	-6.083	5,11-dihydroxy-2E-dodecenoic acid
LMFA01070034	-6.083	methyl (Z)-7-[3-(hydroxymethyl)oxiran-2-yl]hept-2-en-4,6-diynoate
LMFA01070048	-6.083	ethyl 4-[(2R,3R)-3-[(E)-tetradec-3-en-1-ynyl]oxiran-2-yl]butanoate
LMFA01030513	-6.082	octadeca-2,6-diynoic acid
LMFA01020156	-6.081	(3R)-3-methylundecanoic acid
LMFA01030768	-6.081	(Z)-dodec-3-enoic acid
LMFA01030863	-6.081	(5Z,13Z,16Z)-icosa-5,13,16-trienoic acid
LMFA01060133	-6.08	2-oxoicosanoic acid
LMFA01060236	-6.08	9-oxohexadeca-10E-enoic acid
LMFA01020172	-6.079	4-hexyldecanoic acid
LMFA01030089	-6.079	(Z)-docos-13-enoic acid
LMFA01050363	-6.078	(4S)-4-hydroxydodecanoic acid
LMFA01030046	-6.077	tridec-12-enoic acid
LMFA01030712	-6.077	(E)-10-hydroxydec-8-en-4,6-diynoic acid
LMFA01090010	-6.077	16-bromohexadecanoic acid
LMFA01020005	-6.076	10-methyldodecanoic acid
LMFA01060044	-6.076	4-oxotetradecanoic acid
LMFA01060142	-6.076	3-oxodocosanoic acid
LMFA01030751	-6.075	(2E,8E)-deca-2,8-dien-4,6-diynoic acid
LMFA01031054	-6.075	(2E,4E,6Z)-deca-2,4,6-trienoic acid
LMFA01020196	-6.073	13-methylhexadecanoic acid
LMFA01031113	-6.072	(Z)-hentriacont-22-enoic acid
LMFA01031077	-6.071	(Z)-hexacos-21-enoic acid
LMFA01060055	-6.071	8-oxohexadecanoic acid
LMFA01090159	-6.071	15R-hydroxy-18R-bromo-13Z,16,17-octadecatrienoic acid
LMFA01020166	-6.07	2-hexyldecanoic acid
LMFA01030533	-6.069	octadeca-7,10-diynoic acid
LMFA01031055	-6.067	(3Z,9Z,12Z)-octadeca-3,9,12-trienoic acid
LMFA01030880	-6.065	(E)-octadec-13-enoic acid
LMFA01030290	-6.064	(Z)-octadec-13-enoic acid
LMFA01030903	-6.064	(5Z,9Z,20Z)-heptacosa-5,9,20-trienoic acid
LMFA01060035	-6.063	4-oxoundecanoic acid
LMFA01020349	-6.062	18-methyltetracosanoic acid
LMFA01030115	-6.062	(8E,10E)-octadeca-8,10-dienoic acid
LMFA01060220	-6.062	(5Z,8Z)-11-oxoundeca-5,8-dienoic acid
LMFA01090015	-6.062	2-bromooctadecanoic acid
LMFA01170030	-6.062	9,10-dihydroxyoctadecanedioic acid
LMFA01020337	-6.061	(E,4S,6S)-2,4,6-trimethyltetracos-2-enoic acid
LMFA01030202	-6.061	(2E,7E)-deca-2,7-dienoic acid
LMFA01090134	-6.061	methyl (15E,17E)-18-bromooctadeca-15,17-dien-5,7-diynoate
LMFA01020129	-6.06	2,7-dimethyloct-6-enoic acid
LMFA01030745	-6.06	pentacosa-12,14-diynoic acid
LMFA01060204	-6.06	11-oxooctacosanoic acid
LMFA01050579	-6.059	9,10-dihydroxy-2E,4E-decadienoic acid
LMFA01090085	-6.059	9,10,12,13-tetrabromooctadecanoic acid
LMFA01140056	-6.058	9-cyclopropylnonanoic acid
LMFA01030078	-6.056	(Z)-octadec-12-enoic acid
LMFA01030613	-6.056	undec-5-ynoic acid
LMFA01031040	-6.055	(Z)-dec-2-en-4,6-diynoic acid
LMFA01030071	-6.054	(E)-octadec-8-enoic acid
LMFA01030454	-6.054	octadec-8-ynoic acid
LMFA01140046	-6.053	12-(2-octylcyclopropyl)dodecanoic acid
LMFA01010013	-6.052	tridecanoic acid
LMFA01050084	-6.052	15,16-dihydroxyhexadecanoic acid
LMFA01170073	-6.052	(E,5Z,7S)-7-amino-5-(hydroxymethylidene)-2-oxooct-3-enedioic acid
LMFA01070039	-6.051	4-[(2S,3S)-3-pent-1-ynyloxiran-2-yl]butanoic acid
LMFA01030708	-6.049	(2E,8Z)-10-hydroxydeca-2,8-dien-4,6-diynoic acid
LMFA01170022	-6.049	hexadecanedioic acid
LMFA01020039	-6.047	2,8-dimethyltetradecanoic acid
LMFA01050327	-6.046	(3S)-3-hydroxyundecanoic acid
LMFA01060150	-6.046	(Z)-19-oxooctacos-22-enoic acid
LMFA01020384	-6.045	(Z)-15-methylhexadec-9-enoic acid
LMFA01050193	-6.045	(Z)-16-hydroxyhexadec-9-enoic acid
LMFA01120001	-6.045	(9E,12Z)-10-nitrooctadeca-9,12-dienoic acid
LMFA01030161	-6.044	(7E,10E,13E)-docosa-7,10,13-trienoic acid
LMFA01030305	-6.043	(14E)-octadeca-14,17-dienoic acid
LMFA01030432	-6.043	(Z)-octacos-23-enoic acid
LMFA01030783	-6.043	(Z)-dec-8-en-4,6-diynoic acid
LMFA01020182	-6.042	3-methyldecanoic acid
LMFA01020040	-6.041	2,6-dimethylpentadecanoic acid
LMFA01020063	-6.041	4-methyldodecanoic acid
LMFA01030318	-6.041	(5E,10E)-octadeca-5,10-dienoic acid
LMFA01030871	-6.041	(5Z,13Z,16Z)-icosa-5,13,16,19-tetraenoic acid
LMFA01050101	-6.041	9,10,16-trihydroxyhexadecanoic acid
LMFA01020358	-6.04	(5Z,9Z)-23-methylpentacosa-5,9-dienoic acid
LMFA01031125	-6.04	(5Z,9Z,21Z)-hexacosa-5,9,21-trienoic acid
LMFA01080007	-6.039	(E)-11-methoxy-11-(3-pentyloxiran-2-yl)undec-9-enoic acid
LMFA01050265	-6.037	(5S)-5-hydroxyhexadecanoic acid
LMFA01030041	-6.036	(E)-dodec-9-enoic acid
LMFA01170036	-6.036	henicosanedioic acid
LMFA01020351	-6.035	18-methylpentacosanoic acid
LMFA01020061	-6.033	2-methyldodecanoic acid
LMFA01030269	-6.033	(2E,4E)-hexadeca-2,4-dienoic acid
LMFA01070044	-6.033	methyl 4-[(2S,3R)-3-tetradec-1-ynyloxiran-2-yl]butanoate
LMFA01020106	-6.032	(E)-5-methylundec-2-enoic acid
LMFA01050372	-6.032	(3S)-3-hydroxyhexacosanoic acid
LMFA01170139	-6.031	10-methoxy-10-oxo-2E-decenoic acid
LMFA01030411	-6.03	(7Z,10Z,13Z)-docosa-7,10,13-trienoic acid
LMFA01050047	-6.03	2-hydroxyhexadecanoic acid
LMFA01050189	-6.029	4,12-dihydroxyhexadecanoic acid
LMFA01020026	-6.028	26-methylheptacosanoic acid
LMFA01060093	-6.028	(E)-12-oxododec-10-enoic acid
LMFA01010025	-6.027	pentacosanoic acid
LMFA01030373	-6.027	(11Z,15Z)-icosa-11,15-dienoic acid
LMFA01140089	-6.027	4-((1R,2S)-2-hexylcyclopropyl)butanoic acid
LMFA01020054	-6.025	3-methylundecanoic acid
LMFA01030381	-6.024	(5Z,8Z,11Z)-icosa-5,8,11-trienoic acid
LMFA01080008	-6.024	(Z)-2-methoxyhexadec-6-enoic acid
LMFA01170094	-6.024	3-hydroxytetradecanedioic acid
LMFA01040037	-6.023	methyl (9E,11E)-13-tert-butylperoxyoctadeca-9,11-dienoate
LMFA01170006	-6.023	decanedioic acid
LMFA01030400	-6.021	(E)-docos-11-enoic acid
LMFA01060084	-6.021	(E)-5-oxodec-7-enoic acid
LMFA01050212	-6.02	2-hydroxytricosanoic acid
LMFA01080033	-6.02	(E,7S)-7-methoxydodec-4-enoic acid
LMFA01031166	-6.019	19-methyl-7Z-eicosenoic acid
LMFA01050034	-6.019	2-hydroxyundecanoic acid
LMFA01030427	-6.018	(5E,9E,19E)-hexacosa-5,9,19-trienoic acid
LMFA01030606	-6.018	(E)-undec-4-enoic acid
LMFA01060090	-6.018	2-oxododecanoic acid
LMFA01090046	-6.015	2-chlorohexadecanoic acid
LMFA01090048	-6.015	14-fluorotetradecanoic acid
LMFA01020212	-6.014	13-methyloctadecanoic acid
LMFA01030086	-6.013	(E)-icos-11-enoic acid
LMFA01030207	-6.013	(3E,5Z)-deca-3,5-dienoic acid
LMFA01030376	-6.012	(8E,11E)-icosa-8,11-dienoic acid
LMFA01100024	-6.012	(2R)-2-aminotridecanoic acid
LMFA01030108	-6.01	(4E,6E)-deca-4,6-dienoic acid
LMFA01030246	-6.01	(E)-tetradec-3-enoic acid
LMFA01020390	-6.009	3,5-dimethylpentadecanoic acid
LMFA01030211	-6.009	(5E)-deca-5,9-dienoic acid
LMFA01030485	-6.009	heptadec-9-ynoic acid
LMFA01030701	-6.009	heptacosa-12,14-diynoic acid
LMFA01050427	-6.009	methyl 3-hydroxyhexadecanoate
LMFA01090093	-6.009	15S-hydroxy-18-bromo-12Z,16,17S-octadecatrienoic acid
LMFA01050270	-6.008	(Z)-12-hydroxyhexadec-9-enoic acid
LMFA01031179	-6.006	10Z,14Z-eicosadienoic acid
LMFA01030146	-6.005	(9Z,11E,13Z)-octadeca-9,11,13-trienoic acid
LMFA01030406	-6.004	(5Z,13Z)-docosa-5,13-dienoic acid
LMFA01050042	-6.004	13-hydroxytridecanoic acid
LMFA01050547	-6.004	(Z,2R)-2-hydroxytetracos-15-enoic acid
LMFA01030878	-6.003	(5Z,9Z,21Z)-octacosa-5,9,21-trienoic acid
LMFA01030887	-6.001	(Z)-nonadec-11-enoic acid
LMFA01050364	-6.001	(4R)-4-hydroxydodecanoic acid
LMFA01030710	-6	(E,8S)-8-hydroxydec-2-en-4,6-diynoic acid
LMFA01020036	-5.998	4,8-dimethyldodecanoic acid
LMFA01090007	-5.998	12-bromododecanoic acid
LMFA01020014	-5.996	16-methylheptadecanoic acid
LMFA01060229	-5.994	4-oxo-2E,15-hexadecendioic acid
LMFA01020374	-5.993	(Z)-7-methylheptadec-12-enoic acid
LMFA01031167	-5.993	18-methyl-7Z-eicosenoic acid
LMFA01080012	-5.991	(E)-7-methoxydodec-4-enoic acid
LMFA01020064	-5.99	5-methyldodecanoic acid
LMFA01050340	-5.99	9,16-dihydroxyhexadecanoic acid
LMFA01060143	-5.99	4-oxodocosanoic acid
LMFA01020017	-5.989	18-methylnonadecanoic acid
LMFA01170140	-5.989	2-pentyl-4Z-tridecene-1,13-dioic acid
LMFA01030911	-5.987	(Z)-docos-9-enoic acid
LMFA01030369	-5.986	(Z)-icos-15-enoic acid
LMFA01060214	-5.986	(Z)-7-oxooctadec-11-enoic acid
LMFA01030037	-5.985	dodec-2-enoic acid
LMFA01030374	-5.985	(5E,11E)-icosa-5,11-dienoic acid
LMFA01170127	-5.985	(2R)-2-[(Z)-hexadec-7-enyl]-3-methylidenebutanedioic acid
LMFA01020016	-5.984	16-methyloctadecanoic acid
LMFA01030827	-5.984	(17Z,20Z,23Z,26Z)-dotriaconta-17,20,23,26-tetraenoic acid
LMFA01030208	-5.982	(3Z,5E)-deca-3,5-dienoic acid
LMFA01050252	-5.982	(3S)-3-hydroxydodecanoic acid
LMFA01030994	-5.98	(E)-8-methylnon-6-enoic acid
LMFA01170035	-5.98	icosanedioic acid
LMFA01050216	-5.979	(Z)-2-hydroxytetracos-15-enoic acid
LMFA01060202	-5.979	(9E,11E)-13-oxotrideca-9,11-dienoic acid
LMFA01030203	-5.978	(2E,7Z)-deca-2,7-dienoic acid
LMFA01020136	-5.977	(E)-2-methylicos-2-enoic acid
LMFA01020308	-5.977	(2R,4R)-2,4-dimethyldocosanoic acid
LMFA01080031	-5.977	11-methoxynonadecanoic acid
LMFA01170055	-5.977	(Z)-octadec-9-enedioic acid
LMFA01030457	-5.976	dec-3-ynoic acid
LMFA01020343	-5.975	23-methylpentacosanoic acid
LMFA01030212	-5.975	(5E,8E)-deca-5,8-dienoic acid
LMFA01050563	-5.975	9R-hydroxy-2E,4E-decadienoic acid
LMFA01031169	-5.972	4Z,7Z-eicosadienoic acid
LMFA01050184	-5.969	3,12-dihydroxypentadecanoic acid
LMFA01050253	-5.969	(11R)-11-hydroxydodecanoic acid
LMFA01020067	-5.968	8-methyldodecanoic acid
LMFA01030910	-5.968	(Z)-docos-7-enoic acid
LMFA01090083	-5.966	2-(dibromomethylidene)octanoic acid
LMFA01020018	-5.965	18-methylicosanoic acid
LMFA01030426	-5.964	(5E,9E,17E)-hexacosa-5,9,17-trienoic acid
LMFA01030882	-5.964	(Z)-octadec-14-enoic acid
LMFA01030225	-5.963	(E)-dodec-5-enoic acid
LMFA01050044	-5.963	14-hydroxytetradecanoic acid
LMFA01140027	-5.963	18-(2-hexylcyclopropyl)octadecanoic acid
LMFA01031013	-5.962	(E)-triacont-21-enoic acid
LMFA01050162	-5.962	3-hydroxyundecanoic acid
LMFA01050182	-5.962	15-hydroxypentadecanoic acid
LMFA01030399	-5.961	(12Z,15Z)-henicosa-12,15-dienoic acid
LMFA01030464	-5.961	dodeca-5,11-diynoic acid
LMFA01030551	-5.961	octadeca-13,17-diynoic acid
LMFA01050079	-5.961	22-hydroxydocosanoic acid
LMFA01090156	-5.961	(2Z,4Z)-2,3,4,5-tetrachlorohexa-2,4-dienedioic acid
LMFA01030375	-5.96	(7E,13E)-icosa-7,13-dienoic acid
LMFA01030512	-5.959	octadeca-2,5-diynoic acid
LMFA01030812	-5.959	(7E,9Z)-octadeca-7,9-dienoic acid
LMFA01010018	-5.956	octadecanoic acid
LMFA01030310	-5.956	(3E,7E)-octadeca-3,7-dienoic acid
LMFA01030402	-5.954	(Z)-docos-15-enoic acid
LMFA01030494	-5.952	hexadec-2-ynoic acid
LMFA01170076	-5.952	2-hydroxydecanedioic acid
LMFA01020228	-5.951	3-methylhenicosanoic acid
LMFA01100018	-5.951	2-aminohexadecanoic acid
LMFA01020340	-5.95	(Z)-17-methyloctadec-13-enoic acid
LMFA01030898	-5.95	(6Z,11Z)-icosa-6,11-dienoic acid
LMFA01020378	-5.949	(5Z,9Z)-16-methyloctadeca-5,9-dienoic acid
LMFA01030564	-5.946	octadec-3-ynoic acid
LMFA01050037	-5.946	3-hydroxydodecanoic acid
LMFA01020398	-5.943	(2E,4E,6S)-6-methylocta-2,4-dienoic acid
LMFA01030920	-5.942	(E)-tetracos-2-enoic acid
LMFA01020430	-5.938	4,9-dimethyldecanoic acid
LMFA01060183	-5.938	5-oxododecanoic acid
LMFA01170021	-5.938	pentadecanedioic acid
LMFA01030054	-5.937	(E)-hexadec-2-enoic acid
LMFA01070045	-5.937	ethyl 4-[(2S,3R)-3-tetradec-1-ynyloxiran-2-yl]butanoate
LMFA01020055	-5.936	4-methylundecanoic acid
LMFA01030325	-5.935	(5Z,9Z)-octadeca-5,9-dienoic acid
LMFA01050036	-5.935	2-hydroxydodecanoic acid
LMFA01020313	-5.934	(2R,4R,6R)-2,4,6-trimethylhexacosanoic acid
LMFA01030331	-5.934	(6Z,11Z)-octadeca-6,11-dienoic acid
LMFA01030575	-5.933	octadec-17-ynoic acid
LMFA01030237	-5.932	(7Z,9E)-dodeca-7,9-dienoic acid
LMFA01080016	-5.932	15-methoxytricosanoic acid
LMFA01170042	-5.932	triacontanedioic acid
LMFA01020022	-5.93	3,13,19-trimethyltricosanoic acid
LMFA01030158	-5.93	(8Z,11Z,14Z)-icosa-8,11,14-trienoic acid
LMFA01020210	-5.929	11-methyloctadecanoic acid
LMFA01030890	-5.929	(5E,9Z)-6-bromooctacosa-5,9-dienoic acid
LMFA01050326	-5.928	(3R)-3-hydroxytridecanoic acid
LMFA01030034	-5.927	(E)-undec-2-enoic acid
LMFA01090117	-5.927	9,9-dibromonon-8-enoic acid
LMFA01031171	-5.926	4Z,7Z-heneicosadienoic acid
LMFA01020353	-5.925	17,22-dimethyltetracosanoic acid
LMFA01050256	-5.925	(E,14R)-14-hydroxyicos-11-enoic acid
LMFA01031038	-5.924	Eicosa-7,8-dienoic acid
LMFA01050546	-5.921	3-acetyloxyicosanoic acid
LMFA01100005	-5.921	12-aminododecanoic acid
LMFA01031080	-5.92	(Z)-hexacos-14-enoic acid
LMFA01050210	-5.92	13-hydroxydocosanoic acid
LMFA01030038	-5.919	(E)-dodec-4-enoic acid
LMFA01030063	-5.918	(E)-octadec-3-enoic acid
LMFA01030214	-5.918	(7E)-deca-7,9-dienoic acid
LMFA01080001	-5.918	(Z)-2-methoxyhexadec-5-enoic acid
LMFA01030361	-5.917	(E)-nonadec-10-enoic acid
LMFA01030861	-5.917	(7Z,15Z)-docosa-7,15-dienoic acid
LMFA01030459	-5.916	dec-5-ynoic acid
LMFA01090037	-5.916	2-iodohexadecanoic acid
LMFA01010043	-5.915	12,12,12-trideuteriododecanoic acid
LMFA01170148	-5.915	8-oxo-3S-carboxy-2-methylidenenonanoic acid
LMFA01030221	-5.913	(Z)-undec-9-enoic acid
LMFA01050267	-5.913	(11S)-11-hydroxyhexadecanoic acid
LMFA01030103	-5.912	(2E,4Z)-deca-2,4-dienoic acid
LMFA01170089	-5.912	3-hydroxydodecanedioic acid
LMFA01170009	-5.911	dodecanedioic acid
LMFA01020428	-5.91	6-methyl-9E-nonadecenoic acid
LMFA01050328	-5.91	(2R)-2-hydroxyundec-10-enoic acid
LMFA01090011	-5.91	2-bromohexadecanoic acid
LMFA01050540	-5.909	(Z)-2-hydroxyoctadec-9-enoic acid
LMFA01030039	-5.905	(E)-dodec-6-enoic acid
LMFA01050041	-5.904	4-hydroxytridecanoic acid
LMFA01050251	-5.904	(3R)-3-hydroxydodecanoic acid
LMFA01060091	-5.903	3-oxododecanoic acid
LMFA01060109	-5.902	3-oxoheptadecanoic acid
LMFA01020216	-5.901	5-methyloctadecanoic acid
LMFA01030474	-5.901	dodec-11-ynoic acid
LMFA01030507	-5.901	non-6-ynoic acid
LMFA01030106	-5.9	(2E,6Z)-deca-2,6-dienoic acid
LMFA01030425	-5.899	(5Z,9Z)-hexacosa-5,9-dienoic acid
LMFA01031194	-5.899	19E-tetracosenoic acid
LMFA01050556	-5.898	(9Z)-octadeca-9,17-dien-12,14-diyne-1,16-diol
LMFA01060039	-5.898	4-oxododecanoic acid
LMFA01020187	-5.895	8-methyldecanoic acid
LMFA01030497	-5.895	hexadec-10-ynoic acid
LMFA01030550	-5.895	octadeca-13,16-diynoic acid
LMFA01050591	-5.894	9R-hydroxy-deca-2Z,4E-dienoic acid
LMFA01020320	-5.892	(2S,4S,6S,8R,10R)-11-hydroxy-2,4,6,8,10-pentamethylhexacosanoic acid
LMFA01030505	-5.892	non-4-ynoic acid
LMFA01031084	-5.892	(Z)-tetracos-17-enoic acid
LMFA01030456	-5.891	deca-2,4-diynoic acid
LMFA01030874	-5.891	(Z)-hexacos-19-enoic acid
LMFA01050487	-5.891	3,16-dihydroxyhexadecanoic acid
LMFA01050552	-5.891	13,14-dihydroxyoctadecanoic acid
LMFA01030431	-5.89	(Z)-octacos-21-enoic acid
LMFA01050584	-5.889	Methyl 5,11-dihydroxy-2E-dodecenoate
LMFA01030786	-5.888	(Z)-undec-5-enoic acid
LMFA01031052	-5.888	methyl (7Z,11Z)-hexadeca-7,11-dienoate
LMFA01060129	-5.888	18-oxononadecanoic acid
LMFA01020316	-5.887	(2R,4R,6R,8R)-2,4,6,8-tetramethyloctacosanoic acid
LMFA01010052	-5.886	26,26,26-trideuteriohexacosanoic acid
LMFA01030210	-5.886	(4E)-deca-4,9-dienoic acid
LMFA01030102	-5.883	(2Z,4E)-deca-2,4-dienoic acid
LMFA01020219	-5.882	9-methyloctadecanoic acid
LMFA01030219	-5.881	(Z)-undec-6-enoic acid
LMFA01031091	-5.881	(5E,11Z)-icosa-5,11-dienoic acid
LMFA01030133	-5.88	(17E,20E)-hexacosa-17,20-dienoic acid
LMFA01050529	-5.88	5-hydroxydodecanoic acid
LMFA01020183	-5.879	4-methyldecanoic acid
LMFA01050169	-5.879	10-hydroxydodec-11-enoic acid
LMFA01030989	-5.877	(E,5Z)-5-(hydroxymethylidene)-2-oxohept-3-enedioic acid
LMFA01031168	-5.877	4Z,11Z-octadecadienoic acid
LMFA01050163	-5.877	4-hydroxyundecanoic acid
LMFA01060107	-5.877	16-oxoheptadecanoic acid
LMFA01030093	-5.876	(E)-tetracos-15-enoic acid
LMFA01020096	-5.875	17-methyloctadecanoic acid
LMFA01020215	-5.875	4-methyloctadecanoic acid
LMFA01020261	-5.875	(5R)-5-methyldecanoic acid
LMFA01030120	-5.874	(9Z,12Z)-octadeca-9,12-dienoic acid
LMFA01170060	-5.871	10-hydroxy-16-oxohexadecanoic acid
LMFA01050567	-5.868	Methyl 3R-hydroxytetradecanoate
LMFA01050220	-5.867	28-hydroxyoctacosanoic acid
LMFA01090040	-5.867	3-iodooctadecanoic acid
LMFA01050049	-5.865	11-hydroxyhexadecanoic acid
LMFA01030223	-5.863	(Z)-dodec-10-enoic acid
LMFA01030888	-5.863	(5Z,9Z)-nonacosa-5,9-dienoic acid
LMFA01030713	-5.862	(Z)-10-hydroxydec-8-en-4,6-diynoic acid
LMFA01100008	-5.862	12-aminooctadecanoic acid
LMFA01020223	-5.861	19-methylicosanoic acid
LMFA01050215	-5.861	(Z)-24-hydroxytetracos-10-enoic acid
LMFA01060184	-5.86	7-oxododecanoic acid
LMFA01030416	-5.859	(Z)-tricos-18-enoic acid
LMFA01050321	-5.859	(2R)-2-hydroxytetracosanoic acid
LMFA01030506	-5.857	non-5-ynoic acid
LMFA01031130	-5.856	(2Z,7Z)-9-oxodeca-2,4,7-trienoate
LMFA01030707	-5.855	(2E,8E)-10-hydroxydeca-2,8-dien-4,6-diynoic acid
LMFA01060087	-5.854	2-oxoundecanoic acid
LMFA01020015	-5.853	(10R)-10-methyloctadecanoic acid
LMFA01060146	-5.851	3-oxotricosanoic acid
LMFA01020294	-5.847	(2S,4S)-2,4-dimethyltricosanoic acid
LMFA01030858	-5.847	(Z)-icos-7-enoic acid
LMFA01031175	-5.846	Methyl nonadeca-15Z,17Z-dienoate
LMFA01030204	-5.845	(2Z,6E)-deca-2,6-dienoic acid
LMFA01050039	-5.844	12-hydroxydodecanoic acid
LMFA01020059	-5.843	9-methylundecanoic acid
LMFA01020288	-5.841	4,8-dimethylnonanoic acid
LMFA01050024	-5.841	2-hydroxynonanoic acid
LMFA01030526	-5.84	octadeca-5,12-diynoic acid
LMFA01020095	-5.838	2-methyloctadecanoic acid
LMFA01030447	-5.838	(2E,6E)-nona-2,6-dienoic acid
LMFA01050175	-5.838	3-hydroxytetradecanoic acid
LMFA01080034	-5.838	(E,7S)-7-methoxytetradec-4-enoic acid
LMFA01030370	-5.837	(E)-icos-5-enoic acid
LMFA01030085	-5.836	(Z)-icos-11-enoic acid
[truncated: 741 more rows]
